# Supplementary material for: Neutrophil metabolomics in severe COVID-19 reveal GAPDH as a suppressor of neutrophil extracellular trap formation
Source: Nat Commun. 2023 May 5;14:2610. doi: 10.1038/s41467-023-37567-w (PMC10162006; doi:10.1038/s41467-023-37567-w)
Supplement: Supplementary file 5 — Supplementary Data 1-5 [file 41467_2023_37567_MOESM5_ESM.xlsx]

## Sheet: Supplementary Dataset 1
Patient neutrophil metabolomics (after normalization to median)
	PMN_74	PMN_75	PMN_76	PMN_77	PMN_78	PMN_79	PMN_80	PMN_81	PMN_82	PMN_83	PMN_84	PMN_85	PMN_86	PMN_87	PMN_88	PMN_89	PMN_90	PMN_91	PMN_92	PMN_02	PMN_03	PMN_04	PMN_05	PMN_06	PMN_07	PMN_08	PMN_10	PMN_12	PMN_13	PMN_14	PMN_15	PMN_16	PMN_19	PMN_21	PMN_22	PMN_25	PMN_27	PMN_28	PMN_29	PMN_32	PMN_34	PMN_35	PMN_36	PMN_38	PMN_40	PMN_41	PMN_42	PMN_43	PMN_46
Label	Control	Control	Control	Control	Control	Control	Control	Control	Control	Control	Control	Control	Control	Control	Control	Control	Control	Control	Control	Mild	Mild	Mild	Mild	Mild	Mild	Mild	Mild	Mild	Mild	Mild	Mild	Mild	Mild	Mild	Mild	Mild	Mild	Mild	Mild	Mild	Mild	Mild	Mild	Mild	Mild	Mild	Mild	Mild	Mild
1,3/ 2,3-Bisphosphoglycerate	67078.6	110921	256691	2.49794e+06	4.7517e+06	698069	343860	319971	72096.5	4.15743e+06	1.56785e+06	1.17267e+06	2.37537e+06	2.56985e+07	2.43864e+06	2.0051e+06	1.00832e+07	8.17132e+06	1.56972e+07	1.72931e+06	3.79499e+07	5.79013e+06	7.11356e+06	426883	133968	1.39985e+06	57929	934578	4.34244e+06	23820.1	2.51631e+06	2.08974e+06	311207	2.39595e+06	355235	869273	1.03013e+06	126902	8.44096e+06	916781	582020	154859	23710.5	1205279156	314754	4.0625e+06	64497.5	1.02612e+06	571642
1-Methylhistidine	4.61743e+07	8.24855e+07	6.48501e+07	3.59808e+07	1.36715e+08	1.65883e+08	5.99382e+07	5.35867e+07	1.50716e+08	1.24414e+08	1.94406e+08	5.51817e+07	8.44469e+07	6.94108e+07	1.40528e+08	1.41487e+08	5.54776e+07	1.00661e+08	9.24398e+07	5.34977e+07	1.75193e+08	7.51647e+07	8.19811e+07	4.58908e+07	9.61188e+07	47029547	7.58451e+07	2.60652e+07	3.75038e+07	6.19969e+07	3.90885e+07	400237842	2.28133e+07	4.44221e+07	1.53053e+08	9.55604e+07	5.29011e+07	9.29707e+07	3.68754e+07	3.70638e+07	6.68623e+07	4.50909e+07	3.45467e+08	3.87284e+08	4.4718e+07	3.72192e+08	8.22773e+07	1.96008e+08	1.70476e+08
3-Methylhistidine	5.68095e+06	3.23815e+07	9.46938e+07	5.00504e+06	1.86567e+07	1.3558e+08	1.29606e+07	4.8766e+06	2.69715e+08	3.84999e+08	8.71336e+07	4.0751e+07	7.60843e+06	1.78356e+07	8.73347e+07	1.16925e+08	1.96498e+07	1.85521e+07	2.03783e+08	2.12607e+07	1.56022e+08	1.00738e+08	30525588	5.62773e+07	1.20372e+08	5.24011e+06	1.04589e+08	5.08939e+07	1.57846e+08	7.50388e+07	4.78972e+07	9.67779e+07	2.80404e+06	1.12228e+07	2.24064e+08	1.51458e+08	1.78098e+08	6.65282e+06	4.38157e+07	1.62004e+07	5.49649e+07	3.1131e+07	1.30856e+08	9.3192e+08	6.8054e+06	6.82254e+08	1.24236e+08	209232017	3.11135e+07
2-/3-Phosphoglycerate	2.20288e+06	1.63092e+07	8.83506e+06	6.9514e+06	5.77375e+06	3.67564e+06	5.78253e+06	1.04108e+07	1.13135e+07	5.53625e+06	1.54579e+07	1.13386e+07	6.27963e+06	1.50925e+07	1.31695e+07	1.5725e+07	1.23612e+07	6.72927e+06	6.90552e+06	2.17417e+07	2.22442e+07	2.13046e+07	4.3799e+07	1.39968e+07	7.892e+06	1.21698e+07	1.54342e+07	1.03551e+07	1.75769e+07	9.28018e+06	7.10946e+06	2.83006e+07	5.71101e+06	3.23004e+07	6.39322e+06	6.50593e+06	1.35974e+07	6.8512e+06	2.50501e+07	1.32883e+07	9.38342e+06	1.06503e+07	9.82543e+06	7.56503e+07	1.36101e+07	1.81208e+07	8.43956e+06	1.00688e+07	1.32305e+07
2-Hydroxybutyrate	6.35516e+06	2.81851e+07	158560	170821	1.88708e+06	5.2513e+06	159176	337045	235321	132538	7.60715e+07	255485	1.05326e+06	2.44105e+06	1.58058e+06	145908	4.58901e+06	2.37519e+06	2.22311e+06	5.37069e+06	1.55917e+06	187134	208252	189103	5.82523e+06	3.92592e+06	2.43951e+06	2.32566e+06	2.08308e+06	3.9171e+06	3.90194e+06	1.85596e+06	1.1692e+07	3.17443e+06	5.71969e+06	5.88295e+06	9.64239e+06	4.76145e+06	9.07439e+06	257285	145834	311655	315578	1.65305e+06	1.5319e+06	3.14517e+06	368266	204490	1.18757e+06
2-Hydroxyglutarate	2.66898e+08	1.18655e+08	7.87391e+07	8.12695e+07	6.18111e+07	2.64781e+08	6.23444e+07	1.09578e+08	7.23012e+07	1.21899e+08	1.15972e+08	1.18948e+08	1.17634e+08	1.45777e+08	1.44934e+08	1.06379e+08	100599592	5.71663e+07	9.9615e+07	5.98883e+07	1.53299e+08	1.17048e+08	1.52383e+08	1.08003e+08	1.5534e+08	6.07279e+07	8.21319e+07	7.88959e+07	1.09143e+08	1.97319e+08	1.0605e+08	1.23217e+08	2.77855e+08	130682672	1.13537e+08	1.21302e+08	2.04622e+08	5.13133e+07	7.66447e+07	5.96832e+07	9.93986e+07	6.94822e+07	359211046	6.53792e+07	1.00836e+08	4.51269e+07	2.37296e+08	1.00573e+08	9.26855e+07
2-Mannosyl-3-phosphoglycerate	5.68551e+08	7.49333e+07	5.20721e+06	1.63465e+06	3.75739e+07	5.90615e+07	3.4451e+08	9.62822e+06	3.66866e+06	6.86428e+06	3.36872e+07	4.93767e+06	3.55603e+06	5.52896e+06	6.17204e+06	1.28589e+06	1.07055e+07	2.06469e+07	5.04674e+06	1.63052e+06	5.23683e+06	5.76061e+06	7.17001e+06	1.6957e+06	1.32092e+07	3.35607e+06	2.53867e+06	2.74715e+06	2.00153e+06	2.44006e+06	3.45434e+06	5.42256e+06	503354	2.73512e+06	355932	2.08432e+06	8.73194e+06	5.02693e+06	1.13096e+07	1.13385e+07	1.75173e+07	2.61425e+06	1.10561e+06	1.33508e+07	4.009e+06	1.47054e+06	537960	2.33312e+06	2.06612e+06
2-Methylmaleate	1.69519e+07	1.70177e+07	2.11209e+07	9.3065e+06	2.08366e+07	2.07261e+07	8.76581e+06	1.04015e+07	1.77935e+07	2.33773e+07	3.28809e+07	1.16781e+07	9.58421e+06	1.71481e+07	2.59731e+07	1.5669e+07	2.44462e+07	1.41509e+07	1.39768e+07	1.88097e+07	2.04339e+07	2.46921e+07	1.54593e+07	8.3626e+06	1.7493e+07	2.39588e+07	1.57339e+07	1.53654e+07	1.2378e+07	9.7985e+06	1.30397e+07	8.61039e+06	9.14805e+06	8.0475e+06	1.30802e+07	1.22999e+07	9.47092e+06	1.95116e+07	3.13365e+07	1.17611e+07	1.70267e+07	10720003	739337	2.48509e+07	6.37333e+06	2.98221e+07	7.86105e+06	1.66614e+07	1.93702e+07
β-Hydroxycarnitine (14:0)	3.69363e+06	5.73452e+06	7.38444e+06	1.23582e+07	1.14882e+07	6.92392e+06	7.68456e+06	5.7528e+06	9.07081e+06	8.74351e+06	8.62442e+06	5.2808e+06	1.1666e+07	7.41971e+06	7.87492e+06	8.82014e+06	4.31886e+06	9.23675e+06	9.43747e+06	4.0909e+06	1.44067e+07	4.81763e+06	5.48135e+06	7.42675e+06	6.88387e+06	8.62261e+06	4.26238e+06	5.65938e+06	9.94325e+06	1.16812e+07	8.0769e+06	3.94212e+06	6.15196e+06	5.63725e+06	11038593	6.61101e+06	5.69445e+06	1.33999e+07	2.71827e+06	4.79503e+06	8.39481e+06	6.24638e+06	3.13747e+06	4.80171e+06	1.19443e+07	1.14677e+07	1.704e+07	9.71058e+06	8.37965e+06
β-Hydroxycarnitine (16:0)	2.23629e+06	2.87039e+06	5.10806e+06	1.32524e+07	8.02895e+06	4.59026e+06	9.71082e+06	4.28244e+06	6.2506e+06	3.83158e+06	6.40269e+06	3.16903e+06	5.11121e+06	4.43973e+06	4.23147e+06	4.82201e+06	3.06079e+06	7.9829e+06	6.43841e+06	2.80064e+06	9.99615e+06	2.83629e+06	4.20731e+06	5.02365e+06	3.37045e+06	4.93859e+06	3.54082e+06	3.58722e+06	7.83399e+06	6.64995e+06	5.54815e+06	2.91133e+06	3.77228e+06	6.13843e+06	6.84915e+06	5.1838e+06	4.46742e+06	6.70409e+06	3.29157e+06	4.5538e+06	7.26602e+06	6.24341e+06	4.70876e+06	2.8389e+06	1.06103e+07	5.65878e+06	8.41886e+06	9.02609e+06	7.23147e+06
β-Hydroxycarnitine (4:0)	4.92072e+07	162249224	1.04568e+08	1.02072e+08	8.34646e+07	6.37749e+07	9.8241e+07	7.68905e+07	5.6359e+07	8.67218e+07	6.00097e+07	5.28514e+07	1.06596e+08	1.38552e+08	1.12402e+08	1.0754e+08	6.44482e+07	6.69788e+07	1.85413e+08	4.84397e+07	1.02615e+08	4.09948e+07	6.7811e+07	2.08962e+08	5.77951e+07	149415934	7.17971e+07	8.53919e+07	7.93321e+07	7.39005e+07	8.2229e+07	69284881	1.11027e+08	1.06917e+08	1.27596e+08	7.19623e+07	1.49896e+08	122035617	6.58586e+07	4.45215e+07	1.79743e+08	6.50332e+07	1.32693e+08	5.06682e+07	208224322	1.56976e+08	4.07121e+07	1.36037e+08	1.02741e+08
β-Hydroxycarnitine (5:0)	9.44851e+06	9.2079e+06	7.91467e+06	1.60441e+07	1.65242e+07	2.02892e+07	1.41469e+07	4.68616e+06	1.28894e+07	1.28665e+07	7.85187e+06	9.63914e+06	7.9109e+06	2.28342e+07	8.26609e+06	1.35667e+07	9.5009e+06	1.74734e+07	22697184	1.85718e+07	4.12392e+07	1.672e+07	1.14014e+07	8.67175e+06	3.70581e+07	5.67181e+07	1.20485e+07	1.02439e+07	5.49447e+06	4.60568e+06	8.35978e+06	1.12539e+07	4.7493e+07	1.23692e+08	3.1295e+07	1.32305e+07	2.53863e+07	3.8554e+07	1.01775e+07	3.43061e+06	1.27519e+07	1.10353e+07	5.55147e+06	4.06547e+07	8.36718e+06	2.55832e+07	8.19585e+06	1.70931e+07	2.46186e+07
β-Hydroxycarnitine (6:0)	4.57774e+06	4.9263e+06	6.95507e+06	5.18045e+06	7.13674e+06	4.20461e+06	4.76987e+06	6.5896e+06	9.44257e+06	7.08453e+06	1.9524e+06	3.32023e+06	8.86934e+06	8.08858e+06	5.53561e+06	5.33172e+06	2.81228e+06	3.39515e+06	5.10588e+06	7.16493e+06	1.71221e+07	4.28395e+06	9.33826e+06	9.65583e+06	6.37234e+06	8.52282e+06	6.00889e+06	8.27128e+06	7.99824e+06	8.25513e+06	1.0054e+07	4.7304e+06	8.26045e+06	8.58195e+06	1.29491e+07	8.40242e+06	6.91185e+06	1.73469e+07	3.06454e+06	6.62342e+06	9.1936e+06	4.64219e+06	1.24998e+07	7.25147e+06	1.10765e+07	1.51044e+07	7.91214e+06	1.12748e+07	1.06101e+07
β-Hydroxycarnitine (8:0)	6.14074e+06	1.03278e+07	7.5029e+06	1.87134e+07	1.26398e+07	6.84556e+06	7.29103e+06	6.95674e+06	8.60865e+06	1.12108e+07	1.19965e+07	5.72842e+06	1.21444e+07	1.03385e+07	8.95146e+06	1.13706e+07	4.7779e+06	9.36645e+06	1.75565e+07	4.10702e+06	1.33829e+07	4.27953e+06	7.87579e+06	8.07812e+06	4.32708e+06	9.53682e+06	4.93119e+06	6.50124e+06	6.78329e+06	1.54987e+07	9.40904e+06	3.72024e+06	5.13767e+06	9.54249e+06	1.13188e+07	9.51002e+06	1.12768e+07	6.56551e+06	1.80639e+06	6.11416e+06	1.95432e+06	6.42416e+06	9.83453e+06	4.07096e+06	1.03709e+07	1.23202e+07	1.19361e+07	11485364	7.6934e+06
3-Hydroxymethylglutarate	1.95817e+07	1.1709e+07	7.10704e+06	440740	7.83528e+06	1.32305e+07	4.51386e+06	7.43368e+06	8.24099e+06	8.11733e+06	1.66844e+07	6.48584e+06	8.71544e+06	9.71202e+06	9.60489e+06	9.2554e+06	8.70957e+06	5.84611e+06	8.25853e+06	7.58135e+06	1.17694e+07	5.04699e+06	5.68603e+06	8.25794e+06	9.90634e+06	9.90096e+06	5.45412e+06	1.14127e+07	7.70237e+06	6.87223e+06	7.28425e+06	2.06175e+07	1.36362e+07	8.19834e+06	8.57315e+06	6.55972e+06	9.79371e+06	7.75232e+06	8.86941e+06	5.10188e+06	1.19499e+07	7.86834e+06	1.26055e+07	6.90607e+06	8.63009e+06	6.70521e+06	1.45e+07	1.14719e+07	1.04158e+07
3-Hydroxypyruvate	378933	762964	1.89767e+06	1.10083e+06	3.18782e+06	3.25347e+06	507047	1.39809e+06	1.63554e+06	4.33637e+06	1.3726e+06	1.83885e+06	4.18607e+06	2.84067e+06	2.71362e+06	3.25196e+06	2.58259e+06	3.56086e+06	6.04485e+06	635290	3.19024e+06	2.03492e+06	1.06766e+06	1.69039e+06	2.35552e+06	1.24844e+06	1.74328e+06	2.45907e+06	1.10654e+06	1.72222e+06	1.90147e+06	688695	1.70523e+06	1.54787e+06	2.04634e+06	1.04471e+06	1.7081e+06	1.51337e+06	2.51712e+06	1.69071e+06	2.50485e+06	2.04565e+06	1.40306e+06	3.94246e+06	1.07082e+06	2.78045e+06	1.44867e+06	3.45653e+06	3.18451e+06
3-Methyl-2-oxovalerate	2.80635e+07	2.48723e+08	4.02647e+07	1.3384e+07	5.23137e+07	1.12024e+07	2.10246e+07	2.61231e+07	1.90953e+07	4.3292e+07	6.04412e+08	1.45832e+07	2.65662e+07	7.71277e+07	4.30507e+07	4.54848e+07	7.20567e+07	1.85581e+07	4.63862e+07	1.54856e+08	4.70738e+07	1.62112e+08	3.99312e+07	8.66742e+07	1.44754e+08	1.42501e+08	5.97271e+07	2.14393e+07	7.86165e+07	1.07251e+08	1.18182e+08	5.78608e+07	2.89487e+08	9.32229e+07	1.02313e+08	8.94763e+07	1.85314e+08	1.16645e+08	1.54271e+08	28825200	9.18544e+07	3.12189e+07	2.22645e+07	2.48494e+07	2.58965e+07	8.50267e+07	2.69025e+07	6.27917e+07	2.84933e+07
4alpha-Hydroxyformyl-4beta-methyl-5alpha-cholest-8-en-3beta-ol	2.44679e+06	1.96441e+06	3.21187e+06	4.29522e+06	4.60582e+06	5.56313e+06	6.12698e+06	1.79932e+06	6.69934e+06	3.60964e+06	2.46493e+06	3.0159e+06	1.78223e+07	1.15452e+07	4.91548e+06	5.22173e+06	3.15073e+06	4.98043e+06	9.08327e+06	5.07021e+06	2.68883e+06	1.00325e+06	7.4566e+06	3.57633e+06	1.0521e+06	1.32255e+06	5.40556e+06	3.99527e+06	1.70545e+06	3.35191e+06	980561	1.61073e+06	5.39436e+06	5.48912e+06	3.36131e+06	2.55124e+06	1.79694e+06	1.71788e+06	1.8534e+06	1.42779e+06	3.43322e+06	1.56257e+07	5.39864e+06	4.40241e+06	2.56795e+06	3.73644e+06	4.71311e+06	1.22772e+07	10213132
4-Guanidinobutanoate	4.23628e+07	1.46156e+07	1.36586e+07	4.92758e+07	5.8767e+06	2.51866e+07	8.46399e+06	1.17621e+07	5.17869e+06	2.31406e+06	2.17943e+07	1.58137e+07	8.72548e+06	2.90255e+06	1.69084e+07	1.38941e+07	4.84343e+06	2.92479e+07	8.71174e+06	2.67183e+06	2.96925e+06	9.39553e+06	443325	2.92972e+07	6.80238e+06	391951	5.17775e+06	7.3035e+06	1.38024e+07	3.39879e+07	1.06167e+07	2.30213e+06	2.62402e+06	335153	3.45222e+06	3.65498e+06	5.27363e+06	1.25311e+07	283243	4.81255e+06	590526	3.62635e+06	9.47751e+06	351496	3.37525e+06	1.28165e+06	1.06306e+07	3.16202e+06	1.02348e+06
4-Guanidinobutyric acid	2.20576e+06	1.57369e+07	7.06152e+06	7.19411e+06	2.70578e+07	1.20053e+07	4.16089e+06	2.93681e+07	9.7966e+06	834065	1.06537e+07	2.22614e+07	4.33084e+06	1.19156e+06	8.13503e+06	6.28617e+06	2.00192e+06	1.96908e+07	5.05259e+06	3.33109e+06	771666	5.1635e+06	393160	1.55619e+07	9.19416e+06	317225	9.31137e+06	1.28148e+07	8.89184e+06	6.37319e+07	1.6708e+07	1.67394e+06	5.42293e+06	277725	7.81572e+06	1.02294e+07	6.96538e+06	1.82433e+07	143526	5.97822e+06	275321	4.37509e+06	5.04124e+07	577630	1.63143e+07	222521	1.14093e+07	4.25653e+06	1.35735e+07
5-Aminolevulinate	1.55017e+07	6.63369e+08	1.60195e+07	1.32463e+07	2.47438e+07	2.64106e+07	4.27771e+07	1.76665e+07	3.10817e+07	5.07412e+06	1345937663	1.32305e+07	7.97485e+06	8.30548e+06	6.54393e+06	9.9886e+06	5.01302e+06	1.83959e+07	1.37405e+07	1.36316e+07	8.92735e+06	2.63902e+07	1.83965e+07	2.43285e+07	2.1384e+07	1.37327e+07	1.64238e+07	1.22566e+07	2.10958e+07	1.79526e+07	7.3897e+06	2.42467e+07	1.0271e+07	3.36609e+07	1.55718e+07	2.21489e+07	1.47149e+07	2.67509e+07	9.24081e+06	3.00928e+07	2.95205e+07	2.88827e+07	3.30051e+07	5.30586e+06	1.06657e+07	3.16722e+07	3.9711e+07	1.83187e+07	6.34825e+06
5-Glutamyltaurine	680908	2.13572e+06	637071	992291	487041	960422	1.77223e+06	2.6105e+06	4.1009e+06	834065	451217	2.59717e+06	1.69174e+06	1.26165e+06	1.28805e+06	1.1301e+06	690319	1.10269e+06	721799	1.39691e+06	1.44044e+06	1.08705e+06	776238	2.56313e+06	2.89679e+06	1.43263e+06	1.22451e+06	3.39985e+06	493093	4.71062e+06	2.5062e+06	237876	2.24853e+06	599887	2.01314e+06	3.52736e+06	1.41887e+06	2.43244e+06	633201	386093	917737	1.96125e+06	4.27741e+06	1.92543e+06	3.41118e+06	396668	2.49578e+06	3.06866e+06	1.17637e+06
6-Phosphogluconate	2.86715e+07	1.16103e+07	4.20354e+06	4.0313e+06	4.93194e+06	574192	2.06881e+07	534508	632685	2.07221e+06	2.24691e+06	348297	1.4518e+06	2.50645e+06	3.97126e+06	3.08448e+06	5.97035e+06	1.60065e+06	1.29634e+06	1.56948e+06	3.22174e+06	1.92493e+06	1.41296e+06	679598	337424	683731	723849	142073	407231	107750	80956.3	575044	64447.5	604882	128656	110775	663678	432832	1.78438e+06	1.02583e+06	1.34189e+06	179480	21348.5	1.63449e+07	583045	1.00018e+06	42282.5	382532	574329
6-Phosphonogluconolactone	8.27937e+06	3.29724e+06	1.18954e+06	948187	1.31141e+06	4321.16	7.51884e+06	8808.92	84591.8	498059	242554	6677.29	207324	467737	1.20114e+06	858838	1.60694e+06	269572	24123.8	296318	808296	339214	47645.3	4942.34	6800	5524.92	6886.68	7060.02	4364.34	7480.29	6443.41	30372.2	7141.17	5997.84	6393.58	9522.25	6964.19	6566.46	397792	33621.7	172507	8145.33	8247.88	441576	44463.4	126229	9624.91	5344.49	40202.6
Acetylarginine	67131.8	1.23647e+06	1.61187e+06	355571	1.13643e+06	1.76077e+06	631839	3.91575e+06	3.41742e+06	134734	3.00812e+06	2.96819e+06	236843	140184	372855	134199	110451	228414	72179.9	279381	72022.1	99646.5	27218.7	1.28157e+06	1.09574e+06	63445.1	229595	771505	26675.5	3.60224e+06	1.6708e+06	158584	8.86186e+06	106647	6394.68	2.99826e+06	1.1609e+06	3.04055e+06	202624	323820	91773.7	3.9225e+06	1.08463e+06	618165	3.26287e+06	40634.3	196097	3.56361e+06	5.3389e+06
acetylcarnitine	354840	955452	1.07458e+06	181920	1.29877e+06	472207	631839	5.221e+06	1.82262e+06	160397	620424	1.73145e+06	277445	238312	616906	409661	372772	267795	281501	1.182e+06	252078	344233	927453	823864	2.51895e+06	665150	2.42351e+06	2.22298e+06	161670	3.87933e+06	1.19343e+06	722438	4.10026e+06	833176	2.01314e+06	1.71077e+06	1.18669e+06	2.06757e+06	354593	871823	367095	1.81038e+06	244424	719504	4.00443e+06	30959.5	1.10527e+06	1.18787e+06	904899
Acetylcholine	6.56027e+08	6.19146e+08	1083346173	8.17475e+08	5.31656e+08	6.80764e+08	5.95738e+08	1476266752	1390159119	8.74315e+08	9.59523e+08	8.00842e+08	6.50768e+08	8.58128e+08	8.33803e+08	6.26683e+08	4.13671e+08	4.48293e+08	9.69582e+08	527933336	8.55848e+08	8.06779e+08	5.5802e+08	1145512668	8.26212e+08	6.91762e+08	1206137213	1176744311	1597383638	1391857528	1224761584	7.13205e+08	7.38296e+08	8.11495e+08	1281187882	1598393939	1146889371	1.27901e+08	4.88435e+08	7.69095e+08	7.81874e+08	9.55734e+08	2113380791	1235708339	1211458142	9.01686e+08	1601995845	8.93651e+08	6.13337e+08
Acetyl-CoA	14449.9	1.38293e+06	225034	150688	8153.72	1.18574e+06	11609.8	1.27563e+06	176915	348133	957349	18634.3	1.30942e+06	571147	572662	693768	1.05307e+06	745632	1.84062e+06	199319	195081	13649.1	15189.3	1.20891e+06	18976.8	625675	19218.7	200450	583572	233866	598910	13274.6	388609	394660	501100	1.12797e+06	673593	18325	255530	196430	10636.7	22731.2	1.29516e+06	3.01187e+06	22346.5	14577.3	215204	299537	235076
Adenosine	9.00345e+07	6.54524e+07	5.54409e+07	2.13976e+07	3.21481e+07	2.74638e+07	1.27753e+07	2.24278e+07	5.33668e+07	5.79963e+07	6.95406e+07	3.60049e+07	1.67542e+07	3.01135e+07	2.56541e+07	4.12067e+07	7.35354e+07	2.89711e+07	1.53059e+07	4.12846e+07	3.55673e+07	3.11138e+07	8.75041e+07	2.05405e+07	3.81688e+07	2.34674e+07	4.66891e+07	2.47877e+07	4.8645e+07	3.62845e+07	1.51616e+07	1.03098e+07	1.31869e+07	2.45569e+07	1.89482e+07	3.8493e+07	2.94272e+07	8.90161e+06	2.47257e+07	1.50514e+07	1.08934e+07	2.39937e+07	3.27273e+07	2.89559e+06	2.09141e+07	6.01514e+06	4.04345e+07	1.32305e+07	5.34121e+06
Adenosine cyclic phosphate	691828	515037	598952	559123	685371	1.68876e+06	244918	710901	464694	901685	361798	636330	1.00838e+06	969959	811016	930861	512234	415097	561026	395995	538176	102205	511343	730366	469933	102002	239741	289811	263229	578929	336974	78506.8	9369.3	102193	273293	223586	425924	374391	738354	136463	462735	204213	279149	7178.47	174693	286456	291770	370996	88126
Adenosine diphosphate	5.35979e+08	136635502	1.82911e+08	1.519e+08	2.61966e+08	1.81591e+08	1.96623e+08	1.27125e+08	146150312	2.12145e+08	1.5974e+08	2.0307e+08	180204421	2.72509e+08	1.94248e+08	1.85872e+08	2.5709e+08	1.2251e+08	1.68419e+08	2.1908e+08	4.07968e+08	2.0855e+08	225859661	1.53207e+08	1.98214e+08	1.94803e+08	1.93092e+08	155259703	1.57271e+08	1.35986e+08	134206976	9.59976e+07	1.21991e+08	1.36041e+08	1.32455e+08	1.3968e+08	1.04982e+08	1.90231e+08	2.38652e+08	1.75467e+08	2.12649e+08	9.775e+07	107954554	3.1937e+08	1.04499e+08	2.15821e+08	1.60412e+08	1.59194e+08	1.01467e+08
Adenosine monophosphate	4.31273e+08	2.68585e+07	6.6213e+07	6.17612e+07	6.86851e+07	6.32673e+07	8.72989e+07	1.3353e+08	8.85836e+07	5.36467e+07	2.18945e+07	9.49558e+07	5.31547e+07	4.95792e+07	4.12626e+07	5.67625e+07	6.90966e+07	3.61505e+07	4.62357e+07	7.16433e+07	8.02547e+07	9.17949e+07	2.39337e+08	5.57682e+07	127796527	7.05509e+07	1.11888e+08	122757193	5.08918e+07	7.10734e+07	8.20502e+07	9.2475e+07	7.17178e+07	114498493	8.15675e+07	9.43467e+07	1.30877e+08	7.46911e+07	1.21478e+08	1.28908e+08	7.73023e+07	9.82895e+07	1.51693e+08	1.31067e+08	9.35283e+07	8.78036e+07	1.10912e+08	9.66138e+07	6.10928e+07
Adenosine triphosphate	5.84191e+08	8.79977e+08	8.37794e+08	682415586	9.66492e+08	9.24518e+08	5.17777e+08	1080493780	9.83666e+08	1003646686	1342023261	1071960884	7.36032e+08	1386631074	1464641958	9.58281e+08	1145062278	8.42152e+08	8.93841e+08	8.88223e+08	1660167217	1136015233	556437132	7.30818e+08	7.36912e+08	1203944585	5.39884e+08	7.67659e+08	1199381360	8.14305e+08	1165177431	5.406e+08	6.5148e+08	5.21512e+08	5.73554e+08	1071894278	8.88425e+08	1082032859	9.24542e+08	7.90412e+08	9.06767e+08	4.87292e+08	6.58541e+08	1290519085	7.38055e+08	1100448087	8.84474e+08	4.7579e+08	5.86407e+08
ADP-ribose	3.80632e+06	85997.3	1.62947e+06	404969	639722	332118	4.32187e+06	523435	456678	809584	31889.3	828649	560341	877274	652755	1.08679e+06	963349	299448	596492	1.03793e+06	479797	1.50385e+06	1.68149e+06	1.09455e+06	773656	591563	1.63674e+06	1.03114e+06	873993	485721	693542	954520	276737	819254	597267	1.11393e+06	1.14956e+06	211028	1.81082e+06	1.06571e+06	456341	921813	1.87965e+06	791945	963455	698527	136799	918627	533431
AICAR	2340.48	1371.62	1873.2	24845.5	15153.8	17566.9	78671.4	24877.5	18941.7	1565.78	17669.4	28297.7	17924.9	1710.58	1654.45	24894.8	1684.71	1922.2	1761.53	23456.4	1255.49	18952.5	91385.2	30693.7	90320.4	32495.7	100935	132834	70277.6	61829.2	57613.3	84219.8	232241	65420.1	232899	4304.23	22395.8	277280	79390.2	3039.52	22448.2	3681.83	503938	361059	222672	2361.12	37321.7	260655	2208.39
Ala-Leu	2.65386e+07	1.40172e+06	1.14382e+06	1.2766e+06	1.87783e+06	819182	8.72597e+06	1.6599e+06	1.05926e+06	1.12066e+06	1.37389e+06	1.44126e+06	1.75369e+06	2.02155e+06	1.25762e+06	1.33185e+06	1.53108e+06	693832	699584	2.4084e+06	8.26348e+06	2.56186e+06	3.21008e+06	2.10157e+06	1.90456e+06	2.72998e+06	3.15462e+06	1.83248e+06	1127458	1.97921e+06	1.56993e+06	2.2352e+06	1.43252e+06	1.47733e+06	1.72954e+06	1.26203e+06	1.67123e+06	1.49905e+06	1.66748e+06	1.77254e+06	1.73624e+06	1.10058e+06	952458	1.64838e+06	963823	2.12714e+06	664923	1.99658e+06	844838
Alanine	328005439	235241665	2.91861e+08	2.75507e+08	2.06653e+08	271438406	1.91008e+08	4.23198e+08	297109396	2.59235e+08	2.47471e+08	4.55877e+08	3.16992e+08	3.31183e+08	3.43703e+08	2.93129e+08	2.40957e+08	2.55397e+08	2.01213e+08	1.39667e+08	1.24e+08	2.20111e+08	1.21011e+08	554572781	3.49289e+08	1.29537e+08	2.05369e+08	2.82982e+08	9.16545e+07	3.73475e+08	3.27743e+08	1.10877e+08	3.17208e+08	1.61721e+08	2.96267e+08	3.30573e+08	3.50993e+08	4.44296e+08	1.50442e+08	1.9007e+08	2.23343e+08	2.05977e+08	3.63027e+08	443515828	2.97249e+08	1.33375e+08	3.63657e+08	3.52913e+08	235489501
Ala-Tyr	8.69357e+06	280205	58841.5	343763	762325	57329.1	3.58105e+06	9249.09	138670	200443	3552.62	365204	318664	577495	171028	346661	633233	108334	52343.2	650269	7.60929e+06	1.30219e+06	6.84498e+06	536723	259731	418639	1.18876e+06	7412.8	237274	271798	69535.5	570363	7498.01	375812	64363.2	9998.06	363224	271447	845073	686197	531681	537706	62704.4	5744.74	8407.6	733060	146223	1.02073e+06	95036.4
Allantoin	911198	2.86052e+06	1.59293e+06	1.35447e+06	997714	2.31764e+06	371179	564392	532767	1.36229e+06	4.11206e+06	762956	834241	1.50532e+06	1.02556e+06	905874	1.40564e+06	1.31365e+06	338765	36652.6	772642	1.19583e+06	2.47039e+06	2.20076e+06	549786	272553	1.58639e+06	91925.6	233206	287615	158569	1.1831e+06	307362	271681	1.0058e+06	49820.3	5455.36	282940	51316	167035	318035	336546	1.22424e+06	1.07396e+07	38549.3	2.18442e+06	114833	1.73485e+06	285779
alpha-Ketoglutarate	5.21104e+07	3.15904e+07	1.04931e+08	4.30135e+07	9.89739e+07	5.29231e+07	2.29688e+07	1.13908e+08	4.87683e+07	1.10115e+08	4.36896e+07	8.14943e+07	9.23164e+07	1.45867e+08	1.65262e+08	1.45291e+08	9.4556e+07	4.57373e+07	7.03515e+07	8.04476e+07	1.10442e+08	7.07313e+07	7.87319e+07	2.27271e+08	5.33486e+07	3.66135e+07	7.21648e+07	6.85328e+07	8.09658e+07	1.16787e+08	7.145e+07	5.09383e+07	3.49986e+07	4.88143e+07	7.86558e+07	8.36521e+07	1.40416e+08	6.35227e+07	7.74753e+07	4.95862e+07	1.09588e+08	8.49799e+07	8.31391e+07	5.59781e+07	1.1098e+08	4.8162e+07	3.53215e+07	7.95068e+07	4.43617e+07
Aminoadipate	3.93441e+06	3.90441e+06	5.58644e+06	2.63077e+06	4.57039e+06	5.85179e+06	4.43313e+06	2.47913e+06	7.65522e+06	3.83355e+06	5.16949e+06	6.52778e+06	3.68115e+06	3.74153e+06	4.6679e+06	4.38662e+06	3.34845e+06	4.76232e+06	2.37899e+06	2.6188e+06	5.87629e+06	3.73087e+06	4.09126e+06	6.86684e+06	4.14297e+06	4.36961e+06	2.26941e+06	6.32941e+06	3.68022e+06	6.02548e+06	4.13991e+06	2.18072e+06	4.381e+06	2.21811e+06	4.85261e+06	4.80769e+06	5.01295e+07	4.21674e+06	4.08876e+06	5.1552e+06	3.39427e+06	2.16138e+06	4.85999e+06	5.57933e+06	7.16054e+06	2.37717e+06	7.91771e+06	4.6875e+06	2.85337e+06
Aminoisobutanoate	4.98747e+07	4.0696e+07	5.33643e+07	6.3069e+07	5.59918e+07	1.99215e+08	3.31341e+07	1.06806e+08	5.79171e+07	7.20059e+07	6.5224e+07	7.11477e+07	4.9058e+07	6.23266e+07	3.72371e+07	4.94199e+07	4.18511e+07	5.38138e+07	7.40139e+07	4.71924e+07	2.63463e+07	4.77969e+07	152228378	7.58532e+07	6.52121e+07	8.64823e+07	6.5624e+07	1.00392e+08	1.67168e+08	5.988e+07	1.06623e+08	1.86075e+08	1.33249e+08	7.86915e+07	7.09358e+07	156907853	8.67777e+07	71695995	7.19069e+07	8.89538e+07	7.12023e+07	8.74742e+07	1.1228e+08	6.84817e+07	106181412	8.65299e+07	122966602	9.42969e+07	4.7455e+07
Anserine	5616.97	347211	774015	4843.17	2.57534e+06	2.5103e+06	32176.1	9555.97	1.4372e+06	1.70676e+06	264357	922535	603375	742596	998994	2.77416e+06	516972	1.13238e+06	1.8885e+06	593150	1.34255e+06	480034	697237	590008	695838	5993.47	557967	7658.76	113063	521437	280654	5160.1	7746.79	78075.3	974281	51649	82114.5	179020	35255	55283.1	159856	50676.3	187197	99383.3	8686.57	1.07451e+06	10441.2	59552.9	626826
Arg-Ala	5.64955e+08	1.36609e+07	2.00523e+07	3.30981e+07	2.35632e+07	2.20552e+07	1.50345e+08	4.57499e+07	4.08729e+07	1.66737e+07	2.96907e+06	3.05523e+07	2.07214e+07	2.00135e+07	1.74538e+07	1.28487e+07	1.64833e+07	1.5513e+07	1.29951e+07	2.7576e+07	1.49027e+07	4.4983e+07	4.03263e+07	7.0008e+07	8.97353e+07	4.70837e+07	5.74766e+07	5.58277e+07	1.00117e+07	1.21286e+08	3.97235e+07	3.83702e+07	6.46155e+07	3.18952e+07	6.30052e+07	3.03473e+07	4.89868e+07	3.92694e+07	1.56532e+07	2.74317e+07	2.42307e+07	3.89488e+07	5.09369e+07	1.63701e+07	2.73604e+07	2.20976e+07	2.59057e+07	2.81625e+07	2.54392e+07
Arginine	2248709497	9910631621	6.22001e+08	1045871040	9.63474e+08	1241062652	1226759491	1072729977	9.32932e+08	7.75289e+08	14124037999	9.23863e+08	6.47169e+08	9.24293e+08	1268286027	6.87863e+08	1191639994	7.20652e+08	5.58642e+08	9.91624e+08	5.91682e+08	9.77708e+08	6.35545e+08	7.48742e+08	1340260357	1101252606	1081671696	744907983	4.03508e+08	9.85648e+08	7.49109e+08	1046893326	1117212081	7.82328e+08	835516577	6.65811e+08	8.50167e+08	7.04476e+08	1055966710	5.23386e+08	7.7515e+08	1264697784	1029083546	1098464530	7.67297e+08	9.21171e+08	5.4719e+08	876698101	1247000038
Ascorbate	3.53565e+07	1.22821e+07	4.01744e+07	442074	4.08906e+06	31182.8	2.05881e+06	1.65262e+08	9.3941e+07	1.04548e+07	3.4092e+07	4.39877e+07	1.79838e+07	3.57065e+07	6.59872e+07	5.64591e+07	1.91783e+07	71598.4	21796.5	6.10921e+07	961301	1.04417e+07	16937.6	4.38584e+07	2.20806e+07	5.5687e+07	2.15429e+06	4.68765e+07	850856	3.66243e+08	1.10276e+08	15209.2	2.08897e+08	20387.3	1.896e+06	3.9124e+07	8.52467e+07	4.07302e+07	4.5398e+06	23799.5	466519	37405.1	376583	91394.8	1.91368e+08	4.45969e+07	1.77445e+08	134638	14919.1
Asparagine	4.64183e+07	5.43277e+08	4.84452e+07	4.97715e+07	7.53546e+07	8.15637e+07	4.44248e+07	7.68194e+07	6.40916e+07	4.94086e+07	9.22923e+08	5.0403e+07	8.30046e+07	1.05416e+08	7.66477e+07	5.46877e+07	6.39307e+07	6.51187e+07	8.52762e+07	6.07894e+07	4.87411e+07	5.85275e+07	8.04797e+07	5.64551e+07	5.61913e+07	9.37565e+07	3.57038e+07	6.86638e+07	4.58708e+07	5.70752e+07	61175327	5.51733e+07	8.84727e+07	3.35524e+07	4.80774e+07	6.77658e+07	6.87277e+07	1.60796e+08	5.73666e+07	5.31084e+07	1.16393e+08	4.61575e+07	5.5838e+07	2.44923e+08	5.21348e+07	7.48166e+07	7.99451e+07	6.5512e+07	6.12137e+07
Aspartate	239345293	4.57825e+08	3.71021e+08	3.51236e+08	2.90387e+08	380379129	2.0411e+08	3.48138e+08	4.89444e+08	365796779	632398305	3.53944e+08	461014926	3.59425e+08	2.76076e+08	2.71642e+08	4.12133e+08	3.88829e+08	3.84459e+08	3.40224e+08	3.79606e+08	308414852	2.80636e+08	1.8096e+08	3.7105e+08	4.25624e+08	2.90828e+08	3.52669e+08	2.15738e+08	3.45008e+08	4.66803e+08	1.89731e+08	7.35722e+08	3.44191e+08	3.15312e+08	3.19023e+08	2.11579e+08	4.41228e+08	2.71375e+08	2.4402e+08	4.68688e+08	3.14648e+08	3.74828e+08	1115616212	2.9404e+08	7.0154e+08	1083393792	3.06277e+08	4.21411e+08
Aspartylglycosamine	1.16132e+07	1.19989e+07	1.32305e+07	9.28547e+06	1.23642e+07	1.87569e+07	5.42114e+06	1.05638e+07	1.30238e+07	1.39113e+07	1.42192e+07	1.19852e+07	1.60714e+07	1.99661e+07	1.71067e+07	1.41939e+07	1.70716e+07	1.12075e+07	1.06479e+07	1.62289e+07	1.61799e+07	9.6338e+06	8.74368e+06	1.32305e+07	1.13307e+07	1.10762e+07	8.39155e+06	1.41511e+07	1.07836e+07	1.17493e+07	1.69472e+07	6.22412e+06	1.32305e+07	7.37679e+06	1.32305e+07	1.17504e+07	1.19813e+07	1.61083e+07	7.11487e+06	7.18152e+06	1.39682e+07	1.19559e+07	1.17086e+07	6.21806e+06	1.12541e+07	9.65507e+06	8.17452e+06	1.06842e+07	1.04555e+07
Asp-Pro	2.27173e+07	1.86677e+07	2.94257e+07	2.56847e+07	2.98272e+07	3.61002e+07	2.25e+07	3.37842e+07	3.81021e+07	3.67044e+07	1.32305e+07	3.71319e+07	3.86504e+07	2.83022e+07	3.54454e+07	4.97845e+07	2.25883e+07	22657630	3.62855e+07	2.02776e+07	1.73909e+07	2.46781e+07	2.38507e+07	4.38636e+07	4.25586e+07	2.65234e+07	2.70359e+07	4.06164e+07	2.31999e+07	3.42277e+07	3.83061e+07	1.99717e+07	6.35918e+07	2.67262e+07	3.3064e+07	2.60834e+07	3.02683e+07	3.6989e+07	2.47455e+07	2.73995e+07	4.589e+07	2.62698e+07	4.16401e+07	1.67213e+07	3.87806e+07	2.89846e+07	3.8643e+07	3.08713e+07	4.10317e+07
Azelate	1.92121e+07	1.85456e+07	2.27786e+06	2.83861e+06	3.49882e+06	9.9373e+06	3.06034e+06	5.98227e+06	4.51848e+06	5.30214e+06	1.23316e+07	5.19733e+06	6.31697e+06	6.44325e+06	4.74726e+06	6.13564e+06	5.36113e+06	3.23745e+06	1.09439e+07	1.3849e+07	2.96852e+06	4.3629e+06	6.12985e+06	7.17419e+06	1.05581e+07	4.23523e+06	1.20354e+07	1.05766e+07	4.97296e+06	8.19087e+06	5.6037e+06	4.47449e+06	1.46108e+07	1.28365e+07	1.38325e+07	7.52257e+06	1.22048e+07	1.08311e+07	1.32305e+07	1.07061e+07	3.86953e+06	1.04035e+07	1.24471e+07	4.16948e+06	9.66337e+06	8.4244e+06	1.4382e+07	1.03198e+07	3.7203e+06
beta-Alanine	1.03673e+08	6.61706e+07	3.35194e+08	1.79051e+08	1.69326e+08	1.9684e+08	1.1798e+08	1.56126e+08	3.95768e+08	1.18514e+08	1.76847e+08	2.7933e+08	8.9728e+07	2.78904e+08	1.26119e+08	1.9481e+08	1.56984e+08	1.66453e+08	1.375e+08	1.71756e+08	2.83302e+08	1.76787e+08	1.126e+08	3.52662e+08	346811994	1.72259e+08	9.63264e+08	8.83935e+08	6.27699e+08	2.31144e+08	5.41406e+08	2.10051e+08	2.02603e+08	1.79492e+08	4.80496e+08	6.31591e+08	8.89777e+08	2.98719e+08	2.79638e+08	2.68839e+08	1.59253e+08	2.72586e+08	5.9102e+08	1.09495e+08	1.51876e+08	2.57782e+08	4.71479e+08	1.71673e+08	1.00475e+08
Betaine	9732683035	4257867486	5372035879	4479601378	3850618399	6615591971	3153050042	5683277502	5158219718	6002084926	5491715701	4948499853	5800734591	3396091929	7735960890	7757482049	4520944381	3435877247	4523331256	6145171951	3512225647	3726585539	3476675430	9.21246e+08	5029033214	2099586204	8667487220	4175209625	10023061272	10058877294	6116093997	1328247241	4936987147	2557750944	3121053218	4787486637	4011436926	4065281764	2082122566	4333734938	5290883617	3407641023	6441774025	8354567598	3590491142	3247646882	5732673410	2756527174	1908855468
Biotin amide	5128.89	3005.75	341727	4422.33	5.46121e+06	1.20701e+06	26943	64886.4	50020.3	1.30466e+07	76199.4	188123	1.99431e+06	1.31225e+06	249706	851375	432726	3.04223e+06	744565	492392	121348	784683	250893	4895.61	103516	192935	37752.1	82539.5	2.18017e+06	254160	2.06171e+06	4711.73	240976	172042	38843.4	1.35229e+06	1.18238e+06	6504.37	4515.17	3.38474e+06	67944.5	1.34373e+06	8169.89	531551	326959	113762	9533.91	303637	4839.42
Carnitinamide	1.78241e+07	2.16091e+07	1.18422e+07	1.05688e+07	3.0016e+07	2.65296e+07	7.08837e+06	3.4083e+07	9.96563e+06	2.05608e+07	2.31314e+07	1.12962e+07	1.51104e+07	1.13154e+07	1.32305e+07	1.3472e+07	1.60737e+07	6.92255e+06	1.15487e+07	9.02492e+06	1.16843e+07	8.43218e+06	8.40472e+06	3.15276e+07	1.3657e+07	9.21689e+06	1.18154e+07	1.91575e+07	1.20439e+07	4.54509e+07	6.86495e+06	1.30826e+07	8.34617e+06	9.5076e+06	2.84874e+06	1.6684e+07	8.88263e+06	2.04131e+07	7.03907e+06	2.15476e+07	1.87415e+07	1.35715e+07	201029	5.43419e+07	2.31776e+07	2.08196e+07	9.18257e+06	1.05362e+07	119079
Carnitine	3484017589	5321656167	5838404634	3097414072	3787297883	2764226812	1788373001	7536476526	10441925932	7279511252	4481009447	5924421881	5933475940	5053458956	6097814078	4945473956	1986473438	2121599388	4595560252	4759123520	5611155171	5592388695	11975190481	3753639076	9903544516	5082563782	6221359109	10910562006	6312395733	6810633905	6292583114	8543766422	12035708991	3588466306	8834851643	6326766905	5306681162	7527481736	4247142668	5003197114	7610091450	3183932277	2610700308	7133866825	6444103250	5744283296	10154829002	10216627061	5249247896
Carnitine (10:0)	3.35659e+06	1.18026e+06	1.22809e+07	3.80378e+06	5.41156e+06	2.16095e+06	3.00509e+06	1.51735e+07	1.10497e+07	4.04201e+06	9.40036e+06	6.43109e+06	5.00754e+06	2.24294e+06	2.64388e+06	2.96651e+06	1.5187e+06	4.41075e+06	3.24809e+06	1.50436e+07	2.57222e+06	6.06938e+06	3.12511e+06	1.37311e+06	1.22169e+07	6.54917e+06	1.05869e+07	6.27665e+06	6.30512e+06	2.07821e+07	1.90949e+07	5.90285e+06	1.5872e+07	3.77706e+06	2.48682e+07	2.11642e+07	1.23829e+06	1.16757e+07	1.60411e+06	7.34823e+06	3.45916e+06	1.05606e+07	9.62418e+06	4.25622e+06	4.74599e+06	2.51546e+06	6.06117e+06	1.28686e+07	1.53833e+07
Carnitine (16:1)	11821.9	6928.16	802802	10193.3	6670.84	49329.7	758252	20112.3	97263.5	7908.87	67412.4	376149	105924	8640.23	749617	47338.7	138183	9709.16	8897.62	82585.6	298916	626735	211729	11284.2	15525.6	12614.3	1.72445e+06	188442	9964.52	165989	179990	10860.4	170574	97757.4	14597.6	21740.9	15900.4	99915.4	887896	213393	685966	114875	4.01373e+06	108206	18282.4	11926.2	21975.3	12202.4	1.42297e+06
Carnitine (18:0)	91943.7	225142	649850	183790	116773	8816.22	747858	895759	482277	883204	96885.3	1.24563e+06	1.16644e+06	116643	302043	430993	121500	331126	175670	353452	175439	78042.5	249290	362345	443266	322262	276219	598545	49821.3	133770	250428	562002	142319	648058	934365	126700	117696	460171	587646	294534	1.20922e+06	1.38518e+06	1.17793e+06	86434.2	278008	848385	882483	483303	599176
Carnitine (18:1)	236438	6884.15	618972	590011	365127	794773	9438.07	19984.5	13953	7858.64	7676.15	2.12455e+06	8288.63	868987	8303.63	316773	272728	9647.49	8841.1	823271	1.11833e+06	11095.8	396040	11212.5	292284	744168	15623.6	1.16724e+06	670987	2.04478e+06	291001	10791.4	842703	13607.1	14504.9	523284	141367	716141	362288	15255.3	326669	18479	449441	627320	918030	933043	564700	609182	262848
Carnitine (3:0)	8.17083e+08	5.01647e+08	1088846763	1403840629	1946890459	1234719001	6.1425e+08	9.01122e+08	1611357037	1502639145	7.56449e+08	718092124	1144916798	1728822500	1168123909	9.20915e+08	9.14728e+08	9.19233e+08	1912957553	1323210618	1375593305	6.84734e+08	9.87872e+08	586212193	2916967917	2673455958	1201325501	6977702600	1659898951	1183555213	2342203914	8.22302e+08	5497721653	1859935817	2126228816	2122586186	1122662554	1539821187	9.31974e+08	1268047367	2738206975	7.70436e+08	3.06946e+08	1937946311	2794495828	1491631682	1415175635	1308725635	1408520779
Carnitine (4:0)	3.19617e+07	3.10382e+07	6.41766e+07	3.87432e+08	3.98212e+07	3.47694e+07	3.63201e+07	6.05283e+07	6.72087e+07	5.94921e+07	3.64654e+07	3.80847e+07	5.11462e+07	5.45963e+07	6.17414e+07	5.5944e+07	3.17463e+07	3.90604e+07	53976920	7.58281e+07	6.5375e+07	5.63729e+07	6.54103e+07	3.23798e+07	5.5322e+07	4.04062e+08	5.76034e+07	1.32075e+08	242235791	8.30865e+07	1.15418e+08	141833379	4.351e+08	7.53092e+07	1.07043e+08	8.73883e+07	4.68143e+07	9.01931e+07	9.91203e+07	3.8563e+08	8.242e+07	8.92996e+07	4.98112e+07	5.87909e+07	1.7821e+08	9.64214e+07	8.05916e+07	5.2779e+07	6.19198e+07
Carnitine (5:0)	1.89286e+07	2.07349e+07	3.93575e+07	5.94549e+07	4.65079e+07	8.37331e+07	3.16179e+07	3.2429e+07	3.63726e+07	5.29062e+07	2.39748e+07	15474455	6.5677e+07	6.97526e+07	3.51196e+07	2.83781e+07	2.54526e+07	4.25194e+07	1.24935e+08	2.61866e+07	252011736	4.12091e+07	1.50333e+07	3.52016e+07	246326339	4.85981e+08	1.52213e+07	1.37879e+08	2.71475e+07	3.79406e+07	4.64686e+07	8.03907e+07	7.51768e+08	3.20518e+08	3.33441e+08	4.46703e+07	4.20088e+07	1.80192e+08	5.18467e+07	2.6148e+07	1.20407e+08	4.93144e+07	7.80456e+06	2.02939e+08	5.57714e+08	1.68683e+08	1.56517e+08	1.22609e+08	3.39118e+08
Carnitine (6:0)	1.32305e+07	1.31898e+07	4.13373e+07	3.16643e+07	3.34196e+07	1.76616e+07	2.40094e+07	3.5868e+07	4.26328e+07	6.85326e+07	2.43782e+07	2.27512e+07	5.91004e+07	3.03506e+07	3.23068e+07	3.65281e+07	2.06745e+07	1.85743e+07	3.28718e+07	6.81572e+07	6.3719e+07	8.76784e+07	3.42562e+07	1.43861e+07	5.35291e+07	5.61544e+07	3.10004e+07	2.00061e+07	4.79406e+07	6.01575e+07	7.52432e+07	5.21527e+07	4.8726e+07	2.9395e+07	6.2971e+07	4.40988e+07	1.09983e+07	3.70945e+07	1.41856e+07	3.22317e+07	2.12892e+07	2.45614e+07	2.68588e+07	3.70388e+07	4.80046e+07	4.68467e+07	5.54768e+07	3.88037e+07	3.4061e+07
Carnitine (8:0)	4.03927e+06	3.03067e+07	9.40279e+06	1.16209e+07	1.06672e+07	7.25301e+06	7.7461e+06	6.02154e+06	1.04674e+07	1.69661e+07	1.78568e+07	7.3357e+06	1.49981e+07	7.62248e+06	1.00043e+07	1.02511e+07	6.55911e+06	7.04429e+06	9.81824e+06	1.7385e+07	1.32087e+07	2.29032e+07	7.01164e+06	5.09702e+06	1.55717e+07	1.10597e+07	7.68041e+06	4.25581e+06	1.12759e+07	1.66867e+07	1.63592e+07	1.32305e+07	1.23826e+07	8.1075e+06	1.59373e+07	1.16384e+07	1.43873e+06	1.08612e+07	3.60123e+06	7.46127e+06	1.04684e+07	4.6996e+06	5.19777e+06	1.23702e+07	1.32305e+07	1.1233e+07	1.44448e+07	9.8716e+06	1.14742e+07
Carnitine (glutaryl)	386824	3671.1	332650	64385.5	721840	816952	111118	149353	357898	82025	2.28553e+06	179407	1.00471e+06	179756	378857	4613.52	83644.9	567993	40246.3	7018.76	153601	5917.05	35600	151884	86824.9	39011.4	8331.56	42706.4	60631	911112	42094.7	1.83304e+06	46458.5	7256.24	326046	1.07352e+06	78961.9	686216	270457	98409.8	157166	122645	9978.36	326696	9687.52	320637	132742	888262	212153
Carnosine	1.02381e+06	517029	3.1774e+06	3.6899e+06	2.30001e+06	1.68743e+06	1.56953e+06	779755	1.08701e+06	1.20164e+06	1.86013e+06	1.49772e+06	1.22856e+06	921627	1.30698e+06	3.59241e+06	1.15601e+06	4.17532e+06	1.99705e+06	727209	843714	1.52094e+06	2.6378e+06	2.5347e+06	2.78787e+06	801375	2.21918e+06	1.27336e+06	911435	1.66176e+06	987284	791386	18474.5	995165	448093	123172	2.49285e+06	157798	2.57661e+06	1.09924e+06	227908	195961	936540	299155	190911	403275	7.34631e+06	1.4515e+06	454415
CDP-ethanolamine	4.19026e+07	4.17197e+07	4.40754e+07	3.4738e+07	4.14763e+07	4.74109e+07	2.54404e+07	3.4533e+07	3.83143e+07	4.97127e+07	4.26331e+07	4.53086e+07	4.54003e+07	4.93273e+07	6.12013e+07	5.01201e+07	4.5132e+07	3.15425e+07	3.72307e+07	3.25334e+07	8.09102e+07	2.65655e+07	2.44586e+07	3.32464e+07	3.47025e+07	2.16653e+07	2.7993e+07	3.05566e+07	2.12554e+07	4.66921e+07	2.68433e+07	1.59357e+07	2.99995e+07	2.06857e+07	2.97525e+07	3.93671e+07	1.99045e+07	3.92744e+07	2.32928e+07	2.53483e+07	2.05507e+07	2.93899e+07	3.94588e+07	1.32305e+07	2.60632e+07	3.25647e+07	3.32543e+07	3.13816e+07	2.79968e+07
choline	5370544853	4608651375	4682091566	5622983406	4708058576	7283197511	5316697010	17947172060	15947958250	4106168547	7520290479	17314460215	8797026038	4415786674	8135028817	7769424265	6074805691	9451599046	5485669801	15043614045	2006331155	2264694052	3629165205	3570077839	17632641391	9107441554	20408473277	19614531196	4445918766	38793324414	22675146180	4052701867	14549325154	4776874944	36710193668	22927865002	5804485828	23108166645	4052487704	4732756139	5788805123	8146722959	21387060947	8816453784	5042611024	8320359600	19609666886	6533278486	28051873048
cis-4-Hydroxyproline	3.14107e+07	2.74694e+08	1.60195e+07	2.41625e+07	2.47438e+07	1.97603e+07	2.41256e+07	3.25781e+07	2.24779e+07	1.14754e+07	5.61609e+08	3.29318e+07	2.14929e+07	1.34562e+07	1.60044e+07	1.86022e+07	1.38241e+07	1.43147e+07	1.77076e+07	9.30184e+06	3.07314e+07	2.29653e+07	5.92615e+06	4.76336e+07	1.8719e+07	1.1438e+07	1.45665e+07	2.52052e+07	2.10958e+07	2.57762e+07	2.2669e+07	1.48296e+07	4.01913e+07	2.61769e+07	2.28225e+07	2.68409e+07	2.35311e+07	4.58619e+07	9.24081e+06	2.32434e+07	2.9508e+07	1.73627e+07	5.78932e+07	7.80209e+06	2.56034e+07	2.77844e+07	3.70186e+07	3.55781e+07	27625119
Citicoline	6.43965e+06	7.27418e+06	1.47597e+07	3.66134e+06	1.12692e+07	9.30213e+06	8.55125e+06	4.85061e+06	9.66959e+06	2.15646e+07	9.2451e+06	1.14825e+07	1.53888e+07	1.04564e+07	1.8769e+07	1.35965e+07	2.05707e+07	1.86782e+07	8.58928e+06	6.18248e+06	1.05806e+07	3.11305e+06	7.36241e+06	6.8679e+06	1.28282e+07	8.79686e+06	5.77208e+06	4.2342e+06	2.25138e+06	1.17852e+07	7.78131e+06	1.46429e+06	8.38444e+06	4.4254e+06	7.91841e+06	8.70371e+06	4.95696e+06	7.86056e+06	7.58783e+06	7.29807e+06	9.40805e+06	7.27636e+06	7.34736e+06	6.13647e+06	4.87612e+06	6.55647e+06	1.41692e+07	7.59651e+06	2.10731e+07
Citrulline	1.64986e+08	2.10007e+08	2.15264e+08	1.89258e+08	1.06867e+08	1.49783e+08	9.13379e+07	3.44523e+08	2.92843e+08	2.23539e+08	3.11206e+08	198126567	1.80529e+08	1.35325e+08	1.46863e+08	1.78567e+08	7.8031e+07	2.07403e+08	209307216	1.0459e+08	8.03384e+07	1.04437e+08	6.2264e+07	1.96949e+08	1.67394e+08	5.88997e+07	2.09207e+08	118922730	5.10513e+07	2.81681e+08	1.53982e+08	204698301	1.14274e+08	1.35886e+08	3.57444e+08	1.9322e+08	1.12127e+08	120725716	8.54649e+07	1.01751e+08	6.44632e+07	2.7457e+08	2.16043e+08	3.26485e+08	230440807	2.7352e+08	2.56312e+08	188537204	1.30796e+08
CMP-2-aminoethylphosphonate	520664	440656	654425	742066	783834	1.64377e+06	387290	514398	425431	925476	646757	540287	1.08022e+06	1.21723e+06	909272	798808	769226	941398	1.17311e+06	597485	929321	492418	1.11148e+06	1.09224e+06	646757	829615	345525	1.21276e+06	1.25457e+06	544787	616064	788531	888499	462296	644304	516271	496280	807624	869577	633371	1.40799e+06	458975	751036	6.49728e+06	815617	348292	812118	939097	997578
CoenzymeA	2.39756e+06	843046	997823	2.14996e+06	919965	5.12225e+06	924643	8.32096e+06	6.60701e+06	3.14379e+06	1.56673e+06	2.72084e+06	5.88724e+06	3.4345e+06	4.74543e+06	3.24903e+06	1.93289e+06	1.96908e+06	3.46463e+06	2.47145e+06	2.67511e+06	480115	927453	2.28851e+06	5.28979e+06	2.96759e+06	1.91329e+06	4.96901e+06	1.05085e+06	1.06682e+07	2.62554e+06	563854	3.70346e+06	755413	7.1052e+06	6.17289e+06	3.48269e+06	3.77028e+06	717628	1.6191e+06	1.97667e+06	4.97855e+06	4.58294e+06	1.72276e+06	4.74599e+06	102553	2.67405e+06	3.16765e+06	1.90029e+06
Creatine	9061649705	6271656735	10875105508	11521156638	9006260548	13910763504	4915051009	14283302806	13721134759	12199976283	5694098002	16999041013	13344031879	13665953705	17127038506	11286729181	12318947103	12093448342	12137839896	9796643565	7021091986	11854887589	9594300828	10297792884	14135644044	8276712031	13053290153	14371961645	7564953019	14625150059	21052944094	6299312502	15896839585	10658347977	19098971615	18836511303	20948523226	10659150701	7751247477	4847865106	6721324425	10004760854	14932026615	27049160677	12623611254	7923836030	9181043923	10213763429	11775136365
Creatinine	3.81666e+08	1494877234	3.27893e+08	2.58986e+08	4.95941e+08	4.56107e+08	1.54406e+08	6.63635e+07	3.28451e+08	5.73905e+08	2854040536	1.48119e+08	2.71775e+08	4.26374e+08	1.96068e+08	3.1197e+08	5.59023e+08	9.65565e+08	5.69497e+08	1.09747e+08	107701694	6.2641e+07	1.73718e+08	6.195e+07	3.20005e+08	6.89245e+07	1.20252e+08	1.2914e+08	5.71128e+07	1.98674e+08	5.9232e+07	5.8342e+08	9.61999e+07	1.58966e+08	4.74563e+08	222626391	123184417	9.9609e+07	5.83323e+07	7.58749e+07	5.48232e+07	2.56213e+08	9.75088e+08	1728806698	2.24185e+07	6.53112e+07	6.56062e+07	1.13789e+08	1.11318e+08
Cystathionine	5492.15	27543.5	103032	4735.54	3099.09	4583.45	4412.7	9343.62	49939.1	71082.1	64741	7082.6	33267.2	27962.3	3882.3	4044.9	3953.32	65939.9	4133.59	6153.69	2946.12	5187.78	130432	5242.34	40703.6	5860.28	7304.7	281346	2.7632e+06	7934.34	45060.5	382474	37873.2	6361.9	209935	10100.2	46694.3	6965.04	31066.9	43177.8	4042.84	44267.2	2.14349e+06	856427	56023.7	231720	72939.9	5668.9	156355
Cysteate	586477	655639	625099	1.00479e+06	489085	1.48164e+06	610667	962007	749887	511311	552527	739529	645610	284282	406965	473592	458896	832862	775832	535882	195469	623993	992940	840246	1.12617e+06	833190	1.0805e+06	1.09832e+06	581103	845846	1.09591e+06	1.00779e+06	1.213e+06	1.37388e+06	961843	885079	879291	1.05139e+06	752550	795162	1.16551e+06	1.48761e+06	1.59194e+06	1.86195e+06	768108	521441	2.19287e+06	1.17749e+06	1.22691e+06
Cystine	113994	8.207e+06	4608.33	109357	3249.04	150995	35061.2	1.57619e+06	145068	3852.03	12651596	159006	102462	4208.24	4070.15	4240.62	4144.6	4728.87	595464	6451.45	3088.67	36463.4	6052.54	107814	7561.75	6143.83	154470	422448	4853.24	1.16258e+06	425595	5289.56	970935	52711.9	265698	52944.8	124220	7302.05	5068.9	285701	4238.46	1.25623e+06	71990.9	6084.26	839374	5808.67	682019	492613	5432.92
Cytidine	185185	187297	57019.6	25495.6	2563.82	579714	3650.54	7729.79	68474.5	67724.3	102901	5859.29	85574.4	105995	418692	174813	88152	89063.2	44754.3	5090.83	177280	28474	120893	89352.1	5966.97	65909.4	38867.7	6195.14	93023.2	39896.6	5654.06	4173.99	6266.35	5263.08	5610.34	8355.73	6111.04	28810.2	21659	5900.58	141672	7147.49	7237.48	4801.08	7026.53	4583.61	8445.82	67505.9	25482.4
Cytidine cyclic phosphate	808153	2705.53	755845	3980.61	170538	3852.77	118225	7854.08	79236.5	582674	131786	103677	265743	340396	65651.7	3400.07	1.56175e+06	131155	49648	447247	2.10906e+06	301887	4.36157e+06	29935.9	461968	37119.3	206415	6294.75	184270	6669.47	5744.98	129036	6367.11	136505	34455.8	8490.09	35301.5	32663.4	4064.18	5995.46	92628.6	43865.5	7353.86	4878.28	7139.51	4657.32	8581.63	4765.18	4356.04
Cytidine diphosphate	1.01697e+07	1.39051e+06	1.35005e+06	1.01849e+06	1.9205e+06	1.25607e+06	2.8087e+06	601978	980892	1.1966e+06	1.57616e+06	1.53554e+06	915607	2.40207e+06	1.71553e+06	1.41677e+06	2.34049e+06	600830	780516	1.96156e+06	3.47918e+06	1.2444e+06	2.84737e+06	1.04498e+06	609136	1.29283e+06	1.7296e+06	1.14215e+06	2.24133e+06	675154	811844	594846	480738	600077	427100	1.41788e+06	1.19384e+06	1.05243e+06	2.84775e+06	1.94867e+06	1.50996e+06	696449	904903	797482	502996	1.52443e+06	675631	689370	624892
Cytidine monophosphate	1.1257e+07	2.13947e+06	2.87195e+06	3.74931e+06	1.7867e+06	3.95592e+06	3.25276e+06	2.78217e+06	3.26062e+06	2.60876e+06	2.44066e+06	3.12125e+06	3.17198e+06	2.16623e+06	2.71879e+06	2.7917e+06	3.3267e+06	1.59851e+06	2.05131e+06	1.45287e+06	4.39069e+06	1.73477e+06	5.62427e+06	3.24998e+06	2.59389e+06	1.86935e+06	1.87106e+06	3.06511e+06	1.54765e+06	3.36059e+06	2.32728e+06	981959	3.04729e+06	1.89873e+06	2.71835e+06	3.35539e+06	3.02677e+06	2.64399e+06	2.00328e+06	1.35612e+06	2.09874e+06	2.35176e+06	3.22833e+06	412472	2.83113e+06	1.55818e+06	3.27077e+06	2.85791e+06	1.87706e+06
Cytidine triphosphate	8.24312e+06	1.00245e+07	6.8465e+06	5.39428e+06	8.96232e+06	7.30948e+06	5.60287e+06	5.9598e+06	8.24684e+06	7.51861e+06	1.82363e+07	8.35315e+06	4.5921e+06	1.45385e+07	1.57367e+07	9.71107e+06	1.07301e+07	5.05426e+06	5.64744e+06	8.25986e+06	2.1017e+07	8.46538e+06	7.23448e+06	6.76394e+06	2.82841e+06	7.65777e+06	4.37786e+06	5.84899e+06	1.35582e+07	4.51964e+06	7.29311e+06	3.21411e+06	1.82116e+06	2.3026e+06	2.19223e+06	7.72676e+06	8.70308e+06	6.4711e+06	9.63939e+06	7.15516e+06	6.88083e+06	2.84944e+06	5.78925e+06	3.66849e+06	4.0774e+06	7.71149e+06	4.24556e+06	2.5901e+06	3.65813e+06
Decanoate	6.21857e+06	1.32374e+06	37619	40528	1.92798e+06	4.48979e+06	1.72588e+06	2.25032e+06	1.90029e+06	2.74639e+06	1.13478e+06	8.42263e+06	33165.7	34353	2.94451e+06	7.46467e+06	1.78869e+06	38603	35376.3	52664.9	1.50464e+06	2.0207e+06	3.10361e+06	4.86962e+06	1.73741e+06	7.88844e+06	7.30117e+06	1.03344e+07	1.89689e+06	67904.1	528133	430792	64825.7	4.26942e+06	8.30607e+06	1.42622e+06	3.62435e+06	59608.6	6.34575e+06	61041.8	1.97974e+06	73941.1	542121	3.34972e+06	9.0965e+06	3.286e+06	87372.4	48515.9	2.14981e+06
Deoxycytidine monophosphate	328706	865773	722667	1.01892e+06	1.39152e+06	2.06255e+06	636693	437499	474895	1.39851e+06	1.34094e+06	663444	1.53709e+06	1.90983e+06	756700	922042	1.38735e+06	1.77292e+06	2.16784e+06	765159	1.20177e+06	905892	682559	616660	576280	652188	783601	278029	837789	270509	494943	908279	431218	1.95516e+06	1.35931e+06	437307	340965	580429	735084	836496	1.00079e+06	1.89881e+06	964510	5.90695e+06	282460	717137	532857	1.17354e+06	909641
Deoxyguanosine diphosphate	3.75469e+07	6.46192e+07	5.30804e+07	4.68239e+07	7.02335e+07	6.73092e+07	3.78569e+07	6.04874e+07	6.13334e+07	7.44319e+07	1.12128e+08	6.34286e+07	4.45546e+07	9.72101e+07	1.08245e+08	6.63254e+07	8.44471e+07	5.52297e+07	5.57549e+07	5.85848e+07	1.42609e+08	7.36669e+07	3.87497e+07	4.66775e+07	4.47469e+07	7.54249e+07	2.87116e+07	4.50345e+07	7.74528e+07	4.36066e+07	7.05404e+07	3.35371e+07	3.67167e+07	3.04658e+07	3.33888e+07	6.51803e+07	5.76679e+07	7.12638e+07	5.92336e+07	4.86788e+07	6.13339e+07	2.43367e+07	3.55737e+07	9.67052e+07	4.17523e+07	7.08082e+07	5.01228e+07	2.52748e+07	3.42476e+07
Deoxypentose monophosphates	85051.4	470158	866045	438601	355619	1.10402e+06	188654	959386	488450	688595	676378	593239	590723	454988	514183	737781	359293	363415	552124	402490	2.37648e+06	1.36931e+06	337367	2.46806e+06	781882	878466	518091	1.78408e+06	3.0851e+06	600920	1.00619e+06	2.50908e+06	1.27855e+06	1.359e+06	1.93381e+06	413268	1.4412e+06	1.32049e+06	970101	482029	1.3159e+06	2.01494e+06	1.10929e+06	773970	2.29718e+06	1.31007e+06	1.18956e+06	1.91473e+06	1.26801e+06
Deoxyribose	865161	572341	987553	408755	1.26637e+06	531075	558369	1.36842e+06	195850	1.24628e+06	1.16624e+06	1.04829e+06	955743	974817	1.33178e+06	1.11962e+06	302040	812949	1.20154e+06	924233	8.07699e+06	1.22046e+06	1.85907e+06	2.09914e+06	1.55458e+06	1.46512e+06	1.67873e+06	2.64797e+06	860002	1.77131e+06	2.09043e+06	1.14994e+06	1.32816e+06	969353	2.06151e+06	1.55647e+06	1.78229e+06	3.01808e+06	1.23018e+06	1.50894e+06	1.88841e+06	14770.8	1.94683e+06	1984.36	1.09161e+06	1.80026e+06	264396	1.94101e+06	1.60214e+06
Dihydrouracil	2.78604e+06	514605	1.23471e+06	1.70803e+06	1.79265e+06	1.88642e+06	533724	2.60513e+06	1.64828e+06	1.71203e+06	865713	2.07469e+06	1.98712e+06	3.11227e+06	2.83188e+06	1.67492e+06	2.48045e+06	1.25319e+06	2.21757e+06	1.3414e+06	1.11976e+06	2.75535e+06	1.51827e+06	1.52529e+06	1.0565e+06	1.50743e+06	3.13623e+06	1.73157e+06	1.61533e+06	1.64296e+06	2.41321e+06	1.11901e+06	2.55134e+06	1.87828e+06	2.46645e+06	2.85629e+06	2.62979e+06	1.57698e+06	858563	1.01768e+06	414928	1.9189e+06	1.86408e+06	4.55901e+06	1.63916e+06	1.63204e+06	1.13784e+06	1.23752e+06	2.53519e+06
Dihydroxyacetone phosphate	6.80719e+06	1.36704e+07	3.97404e+06	1.63357e+07	1.31661e+06	4.11336e+06	6.33269e+06	7.12431e+06	684471	717392	2.50271e+06	2.82714e+06	2.09804e+06	1.34553e+06	7.76671e+06	1.32305e+07	2.71346e+06	2.49798e+06	3.01157e+06	2.75152e+06	2.7544e+06	1.83787e+06	4.83236e+06	6.73108e+06	1.48605e+06	462470	2.06834e+06	2.02371e+06	1.079e+06	3.95489e+06	2.77197e+06	2.59929e+06	634344	3.34165e+06	1.85374e+06	1.26523e+06	9.19314e+06	2.77321e+06	2.24784e+06	4.05213e+06	1.77442e+06	3.53171e+06	4.68389e+06	1.06947e+06	1.41003e+07	2.07133e+06	3.14284e+06	7.63275e+06	3.86593e+06
dimethylglycine	1.63034e+07	1.57369e+07	2.68645e+07	4.46531e+07	3.57163e+07	4.08179e+07	1.69518e+07	1.95787e+08	2.16437e+08	2.37388e+07	2.13075e+07	7.79151e+07	2.23309e+07	1.33175e+07	4.67764e+07	2.96651e+07	3.65869e+07	3.15053e+07	27428349	6.23235e+07	4.06411e+06	2.89881e+07	8.66967e+07	1.83081e+07	1.1965e+08	6.54917e+07	2.1684e+08	2.35374e+08	3.2334e+07	1.66257e+08	2.14817e+08	6.43146e+07	1.5872e+08	3.88815e+07	1.65788e+08	299825927	8.77122e+07	1.58109e+08	2.1951e+07	1.04619e+08	3.88274e+07	1.19184e+08	9.62418e+07	3.9522e+07	2.07637e+08	1.45123e+08	6.77425e+07	9.60194e+07	3.98156e+08
Diphthamide	8.39449e+06	161256	5.97986e+06	1.01868e+07	5.51711e+06	1.21331e+07	4.99216e+06	8.53782e+06	9.1027e+06	6.10327e+06	3.40871e+06	6.94251e+06	9.0958e+06	5.73586e+06	194507	6.92074e+06	3.93699e+06	5.39702e+06	7.77615e+06	6.10508e+06	4.51115e+06	5.54937e+06	3.40752e+06	7.01085e+06	7.54028e+06	4.60047e+06	6.56311e+06	6.89841e+06	3.67842e+06	8.94952e+06	7.37634e+06	3.459e+06	8.84163e+06	6.02967e+06	9.39896e+06	8.65571e+06	6.66048e+06	6.32068e+06	2.8171e+06	4.71459e+06	5.25309e+06	1.00597e+07	1.36161e+07	7.04025e+06	7.22191e+06	5.2157e+06	1.32305e+07	1.3025e+07	6.73958e+06
dTDP-glucose	285820	167451	250331	217357	174189	436450	120429	143883	150879	240009	259170	181388	417547	419942	480701	180468	283898	79606.2	182342	199893	270759	58523	5473.87	348764	161413	243104	88554.8	107845	72994.6	245834	196168	4783.84	289952	239800	183227	212045	265459	386528	61747	114180	318363	124142	140469	5502.56	215162	124178	215771	253147	295122
Ergothioneine	805581728	5.22689e+08	4.68209e+08	2067273311	6.49387e+08	1200527062	4.85438e+08	13541957100	5467871400	1732289856	1002705397	2844518464	2842116105	1051377779	5.15218e+08	1695147112	3.58966e+08	3386822991	3897712753	7.73672e+08	3.80688e+08	9.96465e+08	2.92349e+08	5.03473e+08	4030318032	2251277687	1913294370	5753595818	1050853526	5680451075	10740858717	6.87197e+07	7539195761	1055356092	4618379203	19400501156	3869657218	4013523680	6.33201e+08	7223680423	7.76547e+08	3319035280	8707589100	4.76291e+08	6.22911e+08	4.74067e+08	1764870020	6335300350	4162536001
Erythrose 4-phosphate	1.05763e+06	5.94177e+06	746108	913377	372557	575162	927674	589100	50723.4	98251.2	1.82284e+06	420415	406444	579238	1.11605e+06	1.44519e+06	240238	222172	539834	2.67073e+06	3.1229e+06	2.59381e+06	937874	2.16104e+06	629727	1.02424e+06	1.1767e+06	265304	2.14504e+06	1.31517e+06	736086	900266	237873	2.01308e+06	237660	50645.5	1.46384e+06	1.74815e+06	1.24375e+06	181874	413318	61189.2	8773.52	5820.03	1.00688e+06	1.00347e+06	288177	373391	805848
Fructose 6-phosphate	8.0517e+07	1.6051e+08	1.21207e+08	6.61825e+07	1.22376e+08	6.13656e+07	5.57694e+07	4.37693e+07	1.63055e+07	5.86961e+07	6.2378e+07	2.37546e+07	7.20285e+07	9.1595e+07	1.26588e+08	1.031e+08	7.22571e+07	4.38738e+07	6.86815e+07	4.22945e+07	9.47792e+07	4.16795e+07	4.29065e+07	3.5004e+07	2.34996e+07	2.96047e+07	2.57439e+07	1.32305e+07	2.30337e+07	1.69832e+07	2.20283e+07	1.95357e+07	8.60278e+06	1.85015e+07	1.4789e+07	1.29339e+07	3.91429e+07	1.63635e+07	3.48177e+07	2.44949e+07	3.71975e+07	1.64831e+07	1.48061e+07	7.91584e+07	3.01197e+07	3.38961e+07	1.67928e+07	2.18172e+07	2.86014e+07
FA (20:2)	1.55245e+07	7.18834e+06	4.24573e+06	1.42282e+07	9.28834e+06	2.11137e+07	8.49737e+06	1.65245e+07	5.27197e+06	2.13916e+07	2.28541e+07	5.22467e+06	1.47691e+07	1.21906e+07	9.86208e+06	2.97945e+06	1.17029e+07	1.10696e+07	2.75608e+07	6.64014e+06	3.17318e+07	3.16622e+06	1.31854e+07	5.23177e+06	9.68434e+06	1.02706e+07	5.52199e+06	1.05697e+07	8.83636e+06	9.67484e+06	6.55942e+06	8.21989e+06	1.52892e+07	1.23666e+07	1.47273e+07	1.04785e+07	3.72987e+06	8.8996e+06	8.23662e+06	1.07979e+07	1.10013e+07	1.21991e+07	1.85494e+07	9.68458e+06	9.62297e+06	9.66467e+06	2.44247e+06	1.18898e+07	1.57686e+07
Fructose 1,6-bisphosphate	5.54297e+06	1.96267e+07	4.33639e+06	5.10229e+06	5.29997e+06	3.83816e+06	7.27118e+06	4.6588e+06	2.45609e+06	4.72163e+06	1.09807e+07	5.66845e+06	4.88984e+06	1.11129e+07	9.80424e+06	9.22178e+06	8.42515e+06	4.13333e+06	5.91935e+06	7.54582e+06	1.5538e+07	7.07857e+06	1.16658e+07	7.99818e+06	3.03117e+06	5.95597e+06	3.78047e+06	5.12244e+06	6.00485e+06	4.44562e+06	5.72575e+06	6.34663e+06	3.14882e+06	3.63829e+06	3.39694e+06	4.55789e+06	1.4561e+07	5.14018e+06	1.05481e+07	3.98358e+06	4.87167e+06	3.55364e+06	6.32786e+06	1.11794e+08	1.15726e+07	6.28987e+06	4.89895e+06	3.6197e+06	3.79044e+06
Fucose 1-phosphate	1.07205e+07	4.27874e+06	4.68021e+06	4.45349e+06	1.17291e+07	2.6334e+07	9.1908e+06	2.05379e+06	3.8924e+06	22757937	1.65407e+07	5.6075e+06	1.50876e+07	1.77606e+07	7.44566e+06	6.84617e+06	1.67994e+07	1.03587e+07	1.62489e+07	1.10499e+06	4.99345e+06	1.16924e+06	4.75321e+06	619128	4.90785e+06	330677	2.0767e+06	192476	1.56001e+06	3.25428e+06	2.17823e+06	306079	1.07655e+06	646088	498570	2.76535e+06	1.50318e+06	2.97742e+06	596546	1.91593e+06	1.23067e+06	35765.2	657467	996002	486097	2.71049e+06	2.9094e+06	3.77045e+06	1.89313e+06
Galacturonate	2.02124e+06	2.53964e+06	1.88139e+06	3.30161e+06	1.88121e+06	3.40053e+06	1.24317e+06	1.41811e+06	2.08513e+06	1.36638e+06	3.13248e+06	2.64496e+06	3.05903e+06	3.12378e+06	3.0262e+06	2.56197e+06	1.19309e+06	561398	3.43253e+06	1.78471e+06	2.49639e+06	1.71994e+06	1.18438e+06	2.95574e+06	1.7117e+06	1.4802e+06	1.70386e+06	4.0268e+06	1.39927e+06	2.01731e+06	2.67475e+06	328722	3.24362e+06	1.88768e+06	2.24096e+06	2.08233e+06	2.75501e+06	2.07835e+06	972767	1.71282e+06	2.66631e+06	3.14169e+06	2.12376e+06	8.79449e+06	2.60305e+06	1.76072e+06	6.93349e+06	4.04149e+06	2.80928e+06
Gamma-aminobutyrate	2.57701e+07	9.17007e+06	2.78063e+07	3.58766e+07	2.16888e+07	3.37575e+07	1.74271e+07	5.14872e+07	4.236e+07	1.63546e+07	9.30818e+06	4.87062e+07	2.48504e+07	2.93013e+07	1.71319e+07	2.68272e+07	3.17548e+07	2.50963e+07	2.50493e+07	2.9687e+07	9.08316e+06	2.62246e+07	3.01873e+07	4.40318e+07	3.74137e+06	2.78506e+07	6.58453e+07	5.34074e+07	7.19569e+07	4.29896e+07	5.34687e+07	2.50403e+07	4.11038e+07	4.11185e+07	2.79791e+07	7.06274e+07	3.53864e+07	3.61288e+06	2.32303e+07	5.41016e+07	2.50784e+07	8.19781e+07	5.28188e+07	2.55022e+07	5.64904e+07	3.05884e+07	5.33004e+07	3.73306e+07	3.79718e+07
Glu-Asp	4.45728e+06	5.97098e+06	6.81782e+06	7.19402e+06	7.81348e+06	7.99222e+06	3.35e+06	3.03729e+06	4.55781e+06	5.3305e+06	4.17728e+06	6.17526e+06	8.4635e+06	6.37671e+06	5.77691e+06	7.8643e+06	4.46216e+06	3.75383e+06	8.48229e+06	9.91027e+06	6.12416e+07	9.12667e+06	1.67707e+07	1.77554e+07	4.93836e+06	7.14675e+06	8.85054e+06	5.13222e+06	6.19313e+06	7.64372e+06	2.91074e+06	5.37038e+06	3.56333e+06	1.32305e+07	8.33027e+06	3.2251e+06	2.83832e+06	4.046e+06	4.35865e+06	1.73392e+06	3.81321e+06	5.40459e+06	3.73325e+06	1.843e+06	2.2265e+06	4.20752e+06	3.53757e+06	7.67867e+06	6.24322e+06
Gluconate	6.56589e+07	3.92741e+07	4.3991e+07	1.11418e+08	1.40403e+08	1.20467e+08	3.51737e+07	5.61186e+07	5.67802e+07	8.75752e+07	2.34568e+08	8.30526e+07	1.12732e+08	1.35088e+08	1.68336e+08	1.18637e+08	2.40331e+08	1.25913e+08	1.34996e+08	4.4893e+07	2.31163e+08	5.24785e+07	1.22949e+08	7.22316e+07	9.16476e+07	1.57906e+08	2.36247e+07	1.08586e+08	2.35891e+08	4.54458e+07	1.39864e+08	1.82414e+08	1.71294e+08	5.24505e+07	6.32589e+07	6.70613e+07	1.37871e+08	1.12754e+08	6.4849e+07	1.04608e+08	4.69895e+08	5.53229e+07	9.82091e+07	1122554203	1.3042e+08	1.31159e+08	2.94783e+08	8.95541e+07	1.52655e+08
Glucosamine 6-phosphate	584387	734750	719844	634125	776215	1.22283e+06	338965	980238	959502	902213	617172	1.04748e+06	990895	863794	1.04434e+06	941877	719766	702147	1.10215e+06	391954	751675	582975	915267	826556	1.02893e+06	463464	656055	482369	900041	605681	728403	989699	1.2861e+06	1.03103e+06	1.00915e+06	555762	531081	716013	978421	516610	752683	574244	2.32389e+06	1.76341e+06	463061	697961	771528	928763	668146
Glucosamine 6-sulfate	1.61226e+07	1.7339e+07	2.18759e+07	2.84867e+07	2.60174e+07	4.46876e+07	2.06668e+07	5.31273e+07	4.06292e+07	3.37591e+07	2.13029e+07	4.06357e+07	3.82931e+07	2.44798e+07	2.75345e+07	2.18983e+07	3.85553e+07	2.78655e+07	3.593e+07	2.98969e+07	1.83812e+07	2.55635e+07	2.82812e+07	3.39871e+07	2.77035e+07	3.08681e+07	3.64817e+07	5.95307e+07	2.90447e+07	3.76904e+07	3.95879e+07	2.21434e+07	3.98463e+07	3.4182e+07	3.49298e+07	4.07472e+07	4.39036e+07	3.75912e+07	2.44651e+07	3.73451e+07	3.89554e+07	4.96891e+07	4.6202e+07	1.29641e+07	4.18214e+07	3.82913e+07	2.98356e+07	3.84573e+07	3.70617e+07
Glucose 6-phosphate	1.29274e+08	2.39708e+08	1.36944e+08	1.04812e+08	1.2863e+08	9.97813e+07	7.16873e+07	8.99681e+07	1.53852e+07	6.06222e+07	7.06752e+07	2.08087e+07	7.19553e+07	7.18217e+07	1.4853e+08	1.12691e+08	5.50367e+07	6.37094e+07	7.82378e+07	2.26122e+07	3.34616e+07	3.97988e+07	4.15368e+07	3.55268e+07	2.80643e+07	2.75889e+07	2.66607e+07	1.35096e+07	1.60943e+07	1.7638e+07	3.65333e+07	2.63902e+07	8.71249e+06	1.58302e+07	1.68737e+07	1.75092e+07	7.42815e+07	1.38669e+07	3.38776e+07	3.53191e+07	4.36137e+07	2.07469e+07	2.22853e+07	1.19535e+08	4.99147e+07	3.14201e+07	2.392e+07	2.18172e+07	3.68008e+07
Glucuronolactone	116393	194970	380907	177044	212086	180421	245599	624402	391246	355904	68695.2	523236	292146	196410	549135	476265	303675	247941	302203	634805	1.58069e+06	771936	618843	752285	1.08001e+06	686924	992240	1.54093e+06	256459	915442	912216	528546	614478	528817	801692	605471	831477	1.52707e+06	554333	938638	1.02999e+06	982153	863297	770472	1.04285e+06	510131	1.03347e+06	830777	407384
Glu-Gln	5.16668e+07	4.74068e+07	1.71062e+07	1.01557e+07	7.89958e+06	9.70471e+06	4.80784e+07	6.58824e+06	8.73228e+06	1.35601e+07	5.09952e+07	1.27086e+07	8.76824e+06	1.45099e+07	1.42404e+07	1.81824e+07	1.86403e+07	1.07068e+07	6.09258e+06	3.84195e+06	1.32305e+07	2.35132e+07	1.15333e+07	1.02831e+07	8.12286e+06	1.47321e+07	379984	1.95716e+07	2.53598e+06	7.11168e+06	7.95454e+06	1.50615e+07	394026	9.41275e+06	4.61146e+06	7.204e+06	7.85882e+06	7.79891e+06	8.93095e+06	6.02745e+06	7.75006e+06	5.98421e+06	455091	3.72565e+06	6.53918e+06	9.29039e+06	3.12412e+06	7.66192e+06	1.21949e+07
Glu-Glu	2.99947e+06	520556	308252	411601	222108	205536	1.92915e+06	453600	324684	313585	593064	711488	354686	614376	331581	278128	639311	163007	209066	301340	1.16568e+06	535472	171588	790960	519371	438400	291004	608612	339256	507773	548436	182835	532065	309803	398899	453869	444952	363156	462401	387692	301481	489785	560328	149673	838658	321556	825064	353174	569502
Glu-Pro	8.64457e+06	2.21686e+06	2.57358e+06	4.08055e+06	1.7833e+06	4.71088e+06	4.86706e+06	7.22556e+06	6.79996e+06	3.60946e+06	1.66932e+06	4.60624e+06	3.56393e+06	4.17223e+06	5.09468e+06	3.9103e+06	3.73793e+06	4.4666e+06	3.82242e+06	4.90792e+06	1.35853e+06	5.28332e+06	7.13095e+06	8.28821e+06	6.34093e+06	4.62069e+06	1.50069e+07	6.51456e+06	5.13621e+06	5.71434e+06	6.00243e+06	8.58105e+06	6.24448e+06	7.55852e+06	4.59917e+06	4.68426e+06	5.42353e+06	5.05362e+06	5.40696e+06	4.87669e+06	6.84018e+06	9.56525e+06	8.17602e+06	2.82862e+06	6.6372e+06	4.92066e+06	4.72157e+06	8.02391e+06	5.39275e+06
Glutamate	2467467929	1956218781	2431885808	1972583453	1916488369	3224053915	1669538075	3611421098	2613466092	2774819266	2749121677	2206679632	2516520613	2402070434	2384812604	2469169866	3028067059	2367575161	2607429939	1991508024	3026229635	2140956841	2322041620	3445045705	2849995858	2143863377	2078688243	2597278486	2112398459	3307924747	2844332182	2018251418	2834309224	2958306242	2480025662	3260356836	2656900635	3547429168	2809650663	2141117553	2851112865	3228066744	4234341944	2204711369	3759694859	3200044779	3441646898	2679832370	3463874767
Glutamine	5222680885	6881217408	5851296207	4930849677	3034701353	5967331577	3355038633	8218906361	6619722803	3728586667	7681426491	5978100718	5015891084	4367904734	5491867517	5965507362	4318941577	5336553773	5181923856	5057415816	3324441878	4924275112	4612389607	6984515970	6529552307	5818555969	4251044611	4661130745	2971112463	7544211243	5667011736	4104222147	7387288694	5677436181	5893672581	7619708869	5746779223	7875513441	5317068326	5202864735	6020281343	7632419592	5549330400	6877776688	8862366963	6735083032	8520388876	7170541482	6502102945
Glutamylcysteine	383610	359700	5.29614e+06	653258	595272	200088	1.30991e+06	1.3542e+06	899921	282299	7.52029e+06	1.23675e+06	554889	616808	542335	678059	331353	433198	526913	1.182e+06	200633	625056	524213	457702	919416	839113	1.23726e+06	1.30764e+06	493093	1.80112e+06	1.55146e+06	1.05723e+06	1.30944e+06	499906	2.3684e+06	2.46915e+06	309573	498650	540332	1.49455e+06	628297	1.17675e+06	2.13871e+06	658701	1.77975e+06	1.45123e+06	3.38712e+06	2.07877e+06	1.26686e+06
glutamyllysine	9.59026e+06	3.09117e+07	1.61187e+07	1.32305e+07	2.16462e+07	1.12049e+07	1.69518e+07	6.03678e+07	6.94875e+07	5.7743e+06	8.77367e+06	4.32862e+07	2.4361e+07	1.61211e+07	9.49087e+06	9.18205e+06	4.62514e+06	7.40375e+06	7.93979e+06	9.45599e+07	2.57222e+07	2.89881e+07	1.91539e+07	5.85859e+07	1.10834e+08	5.01421e+07	1.53064e+08	1.4384e+08	9.70019e+06	1.52402e+08	7.75729e+07	8.81022e+06	1.16395e+08	2.44398e+07	1.13683e+08	7.7602e+07	5.15954e+07	6.93245e+07	1.01312e+07	1.49455e+07	7.76547e+06	4.37509e+07	3.36082e+07	1.11472e+07	4.8943e+07	3.09595e+06	3.03058e+07	2.87068e+07	5.42939e+07
Glutarate	9.16391e+06	200280	5.77739e+06	5.42234e+06	3.1488e+06	1.09736e+07	1.41462e+06	8.10261e+06	3.71202e+06	5.86895e+06	223322	3.49855e+06	4.36226e+06	2.35041e+06	4.00242e+06	5.10063e+06	3.40879e+06	2.24196e+06	5.55876e+06	5.07933e+06	1.28011e+07	5.31385e+06	6.99235e+06	326205	8.17407e+06	4.9354e+06	6.75703e+06	6.26477e+06	3.56175e+06	1.07603e+07	3.77372e+06	3.92675e+06	3.7591e+06	395871	9.40383e+06	628490	5.26559e+06	4.33524e+06	3.6861e+06	4.79341e+06	251567	7.75243e+06	5.75979e+06	5.57419e+06	6.34527e+06	4.4136e+06	8.90011e+06	352748	2.87536e+06
Glutathione	4972974770	2927490983	5433171254	4443412203	4832976542	5631230210	3486307464	8203311646	6277104075	5805137839	3698756004	6881960329	5899391947	6499199394	6904627001	6606204322	5677204035	5507319235	4668125543	4842553410	5132231865	4055524317	3511933076	5221983950	5884808821	4648459955	5147699962	4685135447	3365532885	8293208364	6200241943	2706332283	5730612301	3646257392	5524571776	8185197177	5780834314	6239998177	4123919478	4595114850	4237410677	5783001235	6206835425	7801755551	7037010106	4811260172	5503975459	4892855056	2326613255
Glutathione disulfide	1.34643e+08	3.37785e+08	7.62673e+07	5.47406e+07	1.05157e+08	6.32471e+08	3.86048e+07	5.56568e+07	6.41537e+07	1.17813e+08	5.77338e+08	5.57406e+07	1.11367e+08	1.289e+08	1.23364e+08	1.22608e+08	9.29009e+07	9.74446e+07	1.81301e+08	5.25672e+07	1.99339e+08	4.9179e+07	1.01941e+08	6.11236e+07	4.83984e+07	5.39297e+07	4.53851e+07	4.56117e+07	3.31702e+07	7.10376e+07	4.93861e+07	2.74231e+07	5.11059e+07	4.80302e+07	5.54648e+07	4.77719e+07	3.91536e+07	5.77451e+07	6.82369e+07	3.03425e+07	7.83286e+07	6.76361e+07	4.41745e+07	6.245e+08	4.82138e+07	8.37745e+07	4.72048e+07	9.66218e+07	5.52953e+07
DHAP-isomer	1.37703e+06	5.85802e+06	2.60105e+06	1.82268e+06	591337	744859	1.47175e+06	6.85815e+06	823181	834887	1.98247e+06	2.3082e+06	2.11191e+06	887328	3.79542e+06	5.38539e+06	2.59354e+06	1.87392e+06	2.25748e+06	4.1785e+06	517644	3.76594e+06	1.14206e+07	2.18842e+07	1.16595e+06	1.17953e+06	1.96074e+06	2.17926e+06	1.82166e+06	4.85218e+06	2.84124e+06	1.06386e+06	1.50417e+06	3.09753e+06	1.89023e+06	3.03385e+06	1.32305e+07	3.50652e+06	2.57958e+06	1.67364e+06	1.16068e+06	5.68128e+06	9.84328e+06	499908	7.11321e+06	530133	1.54663e+06	4.33167e+06	904542
Glycerol 3-phosphate	4.28705e+06	4.16129e+06	6.40651e+06	4.96916e+06	2.53644e+06	3.90465e+06	1.75891e+06	3.47445e+06	926419	2.71822e+06	1.72849e+06	1.48305e+06	3.37626e+06	4.52382e+06	5.46656e+06	6.05114e+06	2.45534e+06	2.36757e+06	4.7998e+06	1.20446e+06	1.37064e+06	1.43024e+06	3.22242e+06	3.86309e+06	1.37738e+06	822481	1.81426e+06	1.43431e+06	1.51252e+06	1.91285e+06	4.82547e+06	1.12271e+06	1.30033e+06	1.71853e+06	1.19108e+06	1.60255e+06	1.73641e+06	1.3059e+06	2.30586e+06	2.83117e+06	2.74974e+06	1.48726e+06	2.60357e+06	3.2357e+06	4.58832e+06	834124	1.49981e+06	1.70051e+06	2.08066e+06
Glycerophosphocholine	2.41151e+08	1.18827e+08	2.55898e+08	1.61548e+08	283812954	3.65993e+08	2.3135e+08	2.17328e+08	1.20475e+08	1.41531e+08	4.4635e+08	2.09321e+08	3.77227e+08	9.29106e+07	1.24486e+08	1.93369e+08	1.10322e+08	2.14309e+08	1.28031e+08	1.11234e+08	2.2863e+08	2.30943e+08	2.81292e+08	2.95965e+08	7.50553e+08	2.11581e+08	2.48396e+08	2.91151e+08	1.80239e+08	3.00346e+08	1.93405e+08	2.38172e+08	1.96346e+08	1.79655e+08	2.9248e+08	1.05955e+08	2.36918e+08	1.66627e+08	5.00559e+08	7.97499e+07	3.09392e+08	1.86366e+08	6.63494e+07	3.67101e+08	1.01893e+08	2.87548e+08	1.32779e+08	1.90817e+08	212577997
Glycerophosphoethanolamine	3.54204e+06	1.85451e+06	1.24223e+07	2.93313e+06	1.01696e+07	1.06249e+07	4.04114e+06	2.38002e+06	6.0742e+06	9.70107e+06	7.87151e+06	5.85035e+06	1.34268e+07	3.71033e+06	4.4698e+06	4.78287e+06	1.06218e+07	1.09349e+07	5.32136e+06	4.95218e+06	1.32901e+07	6.05079e+06	1.09964e+07	3.10417e+06	1.63449e+07	6.96785e+06	5.73863e+06	1.3272e+07	6.24529e+06	9.3232e+06	3.73715e+06	8.33291e+06	8.99013e+06	8.7201e+06	1.21919e+07	2.72484e+06	5.00449e+06	5.53519e+06	1.04687e+07	286787	7.22128e+06	9.47186e+06	1.94468e+06	2.77819e+07	1.70756e+06	9.24128e+06	3.73891e+06	1.91027e+06	1.20447e+07
Glycerophosphoglycerol	2.3568e+06	898057	3.95594e+06	4.28425e+06	2.20531e+06	1.93965e+06	1.21806e+06	1.53194e+07	1.27842e+07	3.49605e+06	1.1881e+06	9.40174e+06	6.59909e+06	1.89469e+06	2.59597e+06	3.49503e+06	2.08943e+06	6.36164e+06	2.77355e+06	1.57876e+06	1.46042e+06	1.27829e+06	1.4201e+06	5.19434e+06	8.13574e+06	1.48329e+06	6.00986e+06	1.38409e+07	2.64944e+06	20621984	1.79279e+07	1.20231e+06	1.8242e+07	1.72397e+06	1.89241e+07	2.80801e+07	5.36986e+06	1.52444e+07	984352	3.06403e+06	1.8752e+06	7.84003e+06	1.32305e+07	7.25183e+06	7.36967e+06	2.9038e+06	1.76004e+07	3.43727e+06	2.27867e+06
Glycerophosphoinositol	1.20574e+07	8.37451e+06	7.73424e+06	1.29535e+07	7.7799e+06	1.25139e+07	4.9604e+06	7.74745e+06	7.63166e+06	6.87155e+06	6.0544e+06	9.16528e+06	1.50415e+07	9.10202e+06	9.18461e+06	1.10034e+07	5.11477e+06	4.72623e+06	1.92738e+07	6.73869e+06	6.59867e+06	6.2038e+06	4.85359e+06	9.99894e+06	4.4373e+06	3.75513e+06	5.34688e+06	8.96284e+06	6.42603e+06	7.64917e+06	7.65561e+06	3.74005e+06	1.0158e+07	6.49703e+06	9.1276e+06	5.32352e+06	4.07549e+06	4.42532e+06	4.1913e+06	3.87292e+06	4.35264e+06	6.86637e+06	1.05124e+07	3.92489e+06	4.93667e+06	5.25202e+06	1.29267e+07	1.42142e+07	5.23269e+06
Glycine	107359991	8.5377e+07	8.88277e+07	6.10775e+07	6.99411e+07	1.66551e+08	5.76892e+07	1.13618e+08	9.53259e+07	9.12317e+07	143707228	1.03358e+08	1.22956e+08	9.82813e+07	1.05491e+08	1.02305e+08	7.78837e+07	8.8743e+07	9.08846e+07	7.5468e+07	8.73084e+07	6.56495e+07	6.30654e+07	1.15298e+08	8.05163e+07	7.3589e+07	7.18714e+07	1.0763e+08	7.5124e+07	9.13863e+07	8.15274e+07	4.25259e+07	6.87382e+07	5.83806e+07	7.7226e+07	1.0667e+08	8.52235e+07	8.71788e+07	7.77912e+07	6.75123e+07	1.06498e+08	9.85571e+07	9.39718e+07	8.95948e+07	8.67645e+07	6.4358e+07	1.11423e+08	7.95592e+07	5.45798e+07
Glycineamideribotide	5908.14	28992.8	32671.8	5094.23	3333.83	4930.62	4746.93	116506	7017.74	3952.55	3860.77	1.76364e+06	4168.82	4318.05	298282	614402	4252.75	4852.26	4446.69	108791	131192	46378	328666	5639.41	39615.8	425458	1.20927e+06	123803	35345.3	8535.31	309704	526883	40741.8	226645	196191	323706	7946.42	7492.6	664467	7672.75	318336	807534	1.32899e+06	6243.03	951113	41995.2	10982.4	3.63673e+06	5574.69
Glycylglutamine	1726246560	4215229917	2456179182	3142255433	3733977492	4401932561	3236250354	19578733156	4556559500	2694673109	4261497938	6183735791	3045124398	3784960006	2711676272	2048302761	2278052134	4647036198	6135288593	2578905265	1028887772	2355281814	2419443470	5309346530	4030318032	10233080398	8418495227	14383989544	3718404786	15240234591	17901431195	2114453148	7671462354	7998488278	22499796119	26455228849	11350994508	12162192971	3545926741	6600949352	1341308504	8297588199	8249294937	4762911814	14534584716	3482941228	8913484948	19797813594	7239193045
Gly-Leu	5.12125e+07	2.2068e+06	1.41573e+06	1.27512e+06	2.11898e+06	927152	1.12756e+07	1.00777e+06	975537	1.1659e+06	876394	1.2051e+06	1.19887e+06	2.31336e+06	1.51181e+06	1.34417e+06	1.88048e+06	544516	657548	2.15012e+06	1.28002e+07	3.11079e+06	1.86961e+06	3.51095e+06	1.58617e+06	2.30524e+06	3.17225e+06	1.43432e+06	1.72522e+06	2.14729e+06	1.11543e+06	1.62736e+06	1.37629e+06	1.18079e+06	1.42166e+06	815799	1.35274e+06	1.47892e+06	1.47879e+06	1.63779e+06	1.63259e+06	968423	1.30698e+06	689510	728730	1.84724e+06	473783	1.39698e+06	815912
Guanidinoacetate	7.44745e+07	5.20867e+07	2.30355e+08	2.49297e+08	1.67694e+08	205386971	7.31973e+07	2.76447e+08	3.81514e+08	1.63474e+08	1.0738e+08	2.5368e+08	3.46856e+08	1.77744e+08	2.35843e+08	2.4285e+08	1.26091e+08	2.46088e+08	1.36811e+08	1.28867e+08	9.27371e+06	1.10005e+08	1.732e+07	1.14e+08	9.40089e+07	6.37958e+07	2.24373e+08	2.14495e+08	3.51376e+08	4.12133e+08	436027130	2.23288e+07	2.54539e+07	103882715	4.21617e+07	6.81854e+07	1.08282e+08	6.46224e+07	3.72599e+07	2.12764e+08	4.0429e+07	1.71848e+08	2.28477e+07	4.68585e+07	1.72212e+08	2.48771e+07	7.7055e+07	1.88136e+07	3.57916e+07
Guanidinosuccinate	6471.47	898929	5179.44	5579.95	153198	401993	5199.54	493511	150081	115050	3.4735e+06	890229	240834	4729.77	4574.57	463748	139306	915584	438582	36254.9	3471.45	123122	6802.63	1.56951e+06	48897	6905.24	64699.5	8823.87	5454.71	239535	55424.8	1.14986e+07	127388	604551	2.12862e+06	173351	8704.1	547671	121585	8404.33	30022	461344	3.02156e+07	3.00609e+06	159885	6.32043e+06	942228	1.93705e+06	2.33777e+06
Guanine	8.0104e+06	5.33029e+06	1.25604e+07	7.02572e+06	6.3938e+06	9.85807e+06	6.52228e+06	4.73384e+06	7.09306e+06	1.20116e+07	1.58624e+07	5.19134e+06	2.66322e+07	8.29464e+06	9.05147e+06	7.20754e+06	6.03094e+06	1.25028e+07	2.0602e+07	4.02226e+06	5.43143e+06	4.40087e+06	5.1065e+06	6.28649e+06	7.63951e+06	4.14848e+06	3.49734e+06	2.77486e+06	3.37946e+06	5.9718e+06	5.74493e+06	3.04189e+06	4.43472e+06	3.0294e+06	6.32968e+06	7.91293e+06	5.67249e+06	5.7744e+06	5.64281e+06	4.63112e+06	5.09631e+06	3.08742e+06	6.19034e+06	775162	2.72087e+06	2.88751e+06	3.92175e+06	3.45674e+06	3.60758e+06
Guanosine	6.27681e+06	303328	208166	88902.5	141160	377014	292215	232306	121232	3765.08	1.37466e+06	7257.69	3971.09	4113.25	112677	228850	223303	4622.12	4235.78	6305.82	3018.95	323255	4.2731e+06	90694.2	3.35041e+06	392428	100708	7673.68	4743.69	306045	138549	757963	38809.4	6519.18	6949.32	10349.9	502177	7137.22	4.84027e+06	222058	394875	8853.33	137903	5946.92	8703.5	5677.55	10461.5	5809.04	137522
Guanosine diphosphate	5.20118e+07	1.19059e+07	7.54406e+06	8.64747e+06	1.24879e+07	8.30839e+06	2.25754e+07	7.51655e+06	7.15621e+06	9.03911e+06	1.35699e+07	1.15415e+07	6.46632e+06	1.78754e+07	1.24382e+07	9.79411e+06	1.51801e+07	5.33231e+06	6.4716e+06	1.56742e+07	3.16475e+07	1.36247e+07	1.37122e+07	7.1941e+06	8.91409e+06	1.4141e+07	1.16896e+07	8.90974e+06	1.32205e+07	6.20488e+06	7.65403e+06	6.32432e+06	6.36923e+06	5.96236e+06	5.73635e+06	9.46298e+06	7.27982e+06	1.05543e+07	1.66589e+07	1.1092e+07	1.09132e+07	4.38111e+06	4.7901e+06	8.03895e+06	5.5101e+06	1.33326e+07	6.74719e+06	4.53446e+06	4.12598e+06
Guanosine diphosphate mannose	1.7976e+07	1.13503e+07	8.40993e+06	9.96312e+06	1.67168e+07	2.1618e+07	8.03481e+06	8.40396e+06	9.40252e+06	1.56817e+07	1.94942e+07	1.03581e+07	1.7183e+07	2.23319e+07	2.14664e+07	1.55745e+07	1.66157e+07	1.26497e+07	1.59647e+07	8.58706e+06	1.74463e+07	7.2462e+06	9.17103e+06	9.2255e+06	9.19431e+06	1.01338e+07	4.56246e+06	1.15912e+07	5.51879e+06	1.21625e+07	1.25023e+07	7.71012e+06	1.13775e+07	6.22068e+06	1.64298e+07	9.81893e+06	6.58104e+06	1.10529e+07	6.27964e+06	7.38863e+06	1.08536e+07	8.72607e+06	9.11752e+06	1.83099e+07	9.65665e+06	9.71971e+06	1.18143e+07	1.02693e+07	1.04742e+07
Guanosine monophosphate	5.02818e+07	1.49434e+06	1.50981e+06	1.43543e+06	2.0189e+06	1.36579e+06	6.00613e+06	3.66327e+06	1.32734e+06	1.1042e+06	1.26814e+06	2.50269e+06	1.17798e+06	1.82464e+06	1.68302e+06	1.72979e+06	1.61395e+06	803288	817784	3.3434e+06	2.74543e+06	3.33971e+06	4.80088e+06	1.8461e+06	3.7474e+06	1.77809e+06	3.41765e+06	2.89506e+06	2.16458e+06	1.93484e+06	2.80749e+06	2.29409e+06	1.93555e+06	1.51734e+06	2.01761e+06	1.9961e+06	5.76951e+06	1.65787e+06	4.2871e+06	2.94319e+06	3.2632e+06	1.17276e+06	4.68628e+06	1.58908e+06	2.14932e+06	2.26829e+06	2.09581e+06	1.54355e+06	808084
Hexose_RT7.2	8.23983e+06	9.13805e+06	264364	9.53826e+06	335503	9.92719e+06	6.13698e+06	280737	846911	349267	1.99309e+07	435153	112743	277078	1.07921e+06	181004	620175	414425	140623	285565	159026	91766.3	309438	97865.4	187845	141308	371699	204949	137000	420162	148876	515228	113972	59790	289691	328610	206619	378701	109222	563678	57851.4	153982	320535	715811	209115	248029	347329	158156	383470
Hexose_RT7.7	1.00112e+07	7.09098e+06	2.6062e+06	1.20582e+07	639295	8.37186e+06	6.38536e+06	1.18453e+07	1.07421e+07	2.54888e+06	4.44512e+06	7.20231e+06	1.51727e+06	1.66827e+06	3.17801e+06	2.58198e+06	1.91491e+06	3.98945e+06	3.22982e+06	1.45761e+07	2.18946e+06	7.78716e+06	1.61739e+07	2.79292e+06	1.32305e+07	1.09064e+07	1.32305e+07	7.1016e+07	8.33139e+06	8.90458e+06	1.73031e+07	1.16165e+07	1.52758e+07	2.93165e+06	2.26768e+07	1.65557e+07	9.06406e+06	1.11325e+07	8.00629e+06	1.36598e+07	1.61377e+06	2.51311e+07	3.23413e+07	1.39591e+07	1.82228e+07	7.12253e+06	1.85812e+07	3.06036e+07	4.8076e+06
Hexose_RT8.7	2.70637e+06	4.34001e+06	1.91228e+06	3.09065e+06	1.16902e+06	3.37873e+06	1.60608e+06	9.7331e+06	9.76876e+06	1.58708e+06	8.94115e+06	5.4733e+06	2.23282e+06	2.44963e+06	3.30838e+06	2.58278e+06	2.40202e+06	2.44031e+06	1.72718e+06	6.05909e+06	2.47561e+06	947709	2.09653e+06	3.89464e+06	6.16553e+06	1.14508e+07	5.43259e+06	2.21336e+07	3.1366e+06	9.73599e+06	9.5871e+06	2.17663e+07	2.04089e+07	4.44011e+06	1.42297e+07	9.42367e+06	9.54977e+06	9.80128e+06	4.58604e+06	2.78419e+06	5.95397e+06	7.81462e+06	1.25646e+07	4.39706e+06	1.40849e+07	2.80807e+06	1.11759e+07	2.04303e+06	5.97764e+06
Hippurate	1.65788e+06	1.62269e+07	4.31712e+06	755411	3.83729e+06	2.56084e+06	1.94011e+06	1.74264e+06	2.40489e+06	5.49563e+06	2.28886e+07	1.28306e+07	3.52419e+06	1.70837e+06	3.80679e+06	5.74499e+06	1.85382e+06	2.92751e+06	4.82383e+06	924920	5.24636e+06	549354	917495	565044	3.23321e+06	2.02989e+06	8.60422e+06	3.18e+06	598778	7.74804e+06	1.09246e+06	1.49302e+08	3.5229e+06	1.76449e+06	2.79588e+06	1.59036e+07	3.34765e+07	982905	1.52968e+06	675332	2.5649e+06	939212	1.30272e+08	1.17084e+07	6.48138e+06	789881	1.26707e+07	1.06903e+07	1.66355e+06
Histamine	2.35802e+08	1.16892e+07	5.40958e+08	2.7735e+08	3.0717e+08	9.4408e+08	8.74381e+08	2.15974e+08	5.5647e+08	5.88687e+08	441751401	3.81713e+08	6.19392e+08	1.08212e+08	5.47647e+08	4.00174e+08	2.39893e+08	6.17739e+08	258336352	1.13232e+08	3.45331e+08	1.58745e+08	6.21502e+07	981306	3.66299e+07	1.2974e+08	7.80172e+08	1.40177e+06	3.21904e+08	6.49506e+08	1.27935e+06	7.11678e+07	1.29603e+08	8.61948e+07	2.92067e+07	8.64086e+07	3.50284e+07	1.30378e+06	3.10205e+08	1.33513e+06	3.78205e+07	1.12354e+08	3.09968e+07	1.08634e+06	1.85799e+07	1.03362e+08	1.91104e+06	1.73551e+08	970045
Histidine	7.30197e+08	1979979549	165460126	6.17664e+08	2.31508e+08	4.60559e+08	3.47655e+08	7.90221e+08	2.45474e+08	2.02711e+08	2595454602	6.52436e+08	3.7542e+08	2.69115e+08	3.00956e+08	2.24099e+08	2.08438e+08	3.39702e+08	1.70821e+08	1.18527e+08	101185382	1.2218e+08	1.07772e+08	7.10709e+08	3.23001e+08	8.01726e+07	2.0232e+08	1.80145e+08	4.82724e+07	4.42997e+08	2.02363e+08	116989632	462825662	1.1674e+08	2.5663e+08	2.77778e+08	2.77601e+08	5.91399e+08	1.0042e+08	1.11337e+08	1.82881e+08	1.34146e+08	3.19594e+08	2.70822e+08	2.56935e+08	7.93384e+07	2.34137e+08	345131404	1.618e+08
Homoarginine	4.9722e+06	5.00257e+06	3.87885e+06	2.92002e+06	3.00194e+06	5.26123e+06	2.66022e+06	3.15109e+06	3.99631e+06	3.55342e+06	4.42515e+06	4.1414e+06	3.68438e+06	3.56669e+06	4.62047e+06	4.25536e+06	2.50756e+06	2.76314e+06	3.05889e+06	3.77945e+06	3.81693e+06	4.41004e+06	2.94271e+06	6.07064e+06	4.89908e+06	2.8711e+06	5.34664e+06	2.55934e+06	3.71698e+06	3.90722e+06	2.57875e+06	2.5214e+06	2.693e+06	2.72447e+06	2.58188e+06	3.43559e+06	4.72692e+06	5.01645e+06	3.16192e+06	2.41408e+06	4.78693e+06	2.41023e+06	2.54419e+06	1.58919e+06	2.98051e+06	5.1795e+06	2.82856e+06	5.37049e+06	2.82511e+06
Homovanillate	136874	771497	1.67765e+06	946246	1.26335e+06	576126	443159	1.09166e+06	1.23226e+06	1.03185e+06	1.74866e+06	1.00338e+06	771988	1.631e+06	1.17547e+06	1.04309e+06	780753	1.05778e+06	951541	525612	3.48058e+06	898601	1.8119e+06	2.21511e+06	794022	795171	1.61613e+06	1.97361e+06	1.23598e+06	1.25407e+06	846527	1.58244e+06	1.40789e+06	821101	1.4096e+06	1.36678e+06	1.49772e+06	1.26634e+06	744888	1.19613e+06	1.25595e+06	1.18726e+06	4.67646e+06	6.57939e+06	1.141e+06	1.08418e+06	1.54452e+06	2.50896e+06	3.02766e+06
Hydroxycitrate	3.24793e+07	4.48192e+07	7.59139e+07	8.35855e+07	1.10223e+08	130824657	4.29978e+07	6.00965e+07	8.63162e+07	1.35266e+08	5.79527e+07	6.77986e+07	1.5788e+08	1.58361e+08	9.68208e+07	1.19895e+08	1.19568e+08	1.01993e+08	2.43821e+08	5.82102e+07	1.7509e+08	8.59177e+07	5.60238e+07	5.12045e+07	5.52303e+07	6.54962e+07	7.35656e+07	8.96897e+07	4.19171e+07	5.22243e+07	6.39466e+07	2.72341e+07	6.09687e+07	8.18805e+07	8.47393e+07	3.71708e+07	43077197	4.07587e+07	9.48085e+07	5.19433e+07	9.49914e+07	1.0449e+08	5.72904e+07	8.88792e+07	3.5798e+07	1.42714e+08	1.02595e+08	1.7894e+08	1.2536e+08
Hydroxyphenyllactate	136874	771497	1.67765e+06	946246	1.26335e+06	576126	443159	1.09166e+06	1.23226e+06	1.03185e+06	1.74866e+06	1.00338e+06	771988	1.631e+06	1.17547e+06	1.04309e+06	780753	1.05778e+06	951541	525612	3.48058e+06	898601	1.8119e+06	2.21511e+06	794022	795171	1.61613e+06	1.97361e+06	1.23598e+06	1.25407e+06	846527	1.58244e+06	1.40789e+06	821101	1.4096e+06	1.36678e+06	1.49772e+06	1.26634e+06	744888	1.19613e+06	1.25595e+06	1.18726e+06	4.67646e+06	6.57939e+06	1.141e+06	1.08418e+06	1.54452e+06	2.50896e+06	3.02766e+06
Hypotaurine	6.97022e+08	3.66166e+08	7.62861e+08	6.87865e+08	1001117579	4.30304e+08	1.75267e+08	1998711598	4.91161e+08	7.38768e+08	2005312187	1872122173	6.79409e+08	7.90237e+08	8.22864e+08	5.87903e+08	9.32325e+08	6.60762e+08	6.80107e+08	5.58203e+08	1.38598e+08	6.67491e+08	4.64215e+07	1969286582	6.89666e+08	2.69972e+08	1445592613	1556421351	599368729	9.87002e+08	1126448355	3.01695e+08	6.64894e+08	1.8332e+08	8.8533e+08	9.61644e+08	7.86615e+08	1306492659	3.41221e+08	8.31844e+08	3.61852e+08	1.51966e+08	2.63644e+08	3.71145e+07	1152622530	3.62915e+08	9.80943e+08	4.90609e+08	3.72897e+08
Hypoxanthine	7.58007e+08	7.682e+08	4.31827e+08	8.37643e+08	1506045214	5.38249e+08	1170758124	8.51628e+07	1.79828e+08	3.77267e+08	5.6478e+08	163957651	5.59173e+08	7.73044e+08	363470062	2.4567e+08	3.64616e+08	4.71049e+08	5.97563e+08	1.6395e+08	2.87776e+08	1.30078e+08	1.49582e+08	1.06151e+08	1.60741e+08	1.0909e+08	8.17226e+07	6.00019e+07	1.03762e+08	263940117	8.13867e+07	9.85938e+07	1.97497e+08	1.51692e+08	1.80888e+08	227037975	1.78424e+08	2.21377e+08	2.67629e+08	3.06846e+08	2.80872e+08	1.90193e+08	6.1639e+07	3.8043e+07	2.65772e+07	1.04059e+08	2.73631e+08	1.78098e+08	1.63073e+08
Indoxyl sulfate	437132	2.63607e+07	1.1913e+06	787247	2.49275e+06	1.34291e+06	419938	2.49612e+06	895402	1.41266e+06	9.03588e+07	2.29691e+06	410882	1.14227e+06	1.11861e+06	1.93725e+06	2.11195e+06	310431	761033	1.18787e+06	24156.1	424553	534575	2934.37	1.17942e+06	387425	1.02513e+06	105992	380626	1.70956e+06	205973	3.19057e+06	194797	497389	1.63623e+06	543743	1.04256e+06	510262	464054	45651.2	151878	220159	1.48353e+06	4.47371e+06	537672	1.25303e+06	1.4935e+06	719993	2.15208e+06
Inosine	1.89466e+07	9.77554e+06	1.27119e+06	4.77708e+06	9.2759e+06	5.01974e+06	1.89393e+07	927046	857509	606747	1.87073e+07	882659	784428	1.25323e+06	768988	605287	1.12256e+06	1.15336e+06	1.48028e+06	1.20773e+06	910777	1.32871e+06	910980	1.414e+06	933302	745667	547207	922858	1.55935e+06	2.21895e+06	1.05133e+06	992671	796597	281642	405513	892613	2.89153e+06	461141	795829	1.01925e+06	1.77253e+06	286465	2.17951e+06	220911	1.60058e+06	741988	2.48564e+06	477413	447513
Inosine monophosphate	5.71658e+08	1.18114e+08	6.86725e+06	4.70095e+07	3.76627e+07	6.61909e+07	347487673	9.79186e+06	4.3949e+06	8.00635e+06	3.45384e+07	5.43921e+06	5.72749e+06	9.24207e+06	6.3017e+06	6.1714e+06	1.32305e+07	2.07749e+07	1.84492e+07	6.40542e+06	7.84013e+06	6.22087e+06	1.2495e+07	5.91106e+06	1.34027e+07	3.94626e+06	9.97529e+06	4.53297e+06	2.40317e+06	4.25418e+06	5.12692e+06	8.92963e+06	3.99831e+06	3.97759e+06	4.48397e+06	4.48451e+06	9.05749e+06	5.24795e+06	1.13887e+07	1.29569e+07	1.86862e+07	4.00247e+06	5.78971e+06	1.52389e+07	4.96413e+06	7.39431e+06	4.85414e+06	7.74212e+06	2.9236e+06
Itaconate	2.29298e+07	1.9038e+07	1.54928e+07	8.63337e+06	1.45206e+07	2.45613e+07	6.26882e+06	7.27765e+06	1.00399e+07	1.507e+07	2.18523e+07	7.60938e+06	7.6367e+06	6.50946e+06	1.77267e+07	1.03217e+07	2.18649e+07	8.22454e+06	9.20005e+06	6.77201e+06	6.14873e+06	1.19085e+07	7.31574e+06	6.3814e+06	9.8652e+06	1.0194e+07	6.43494e+06	1.03969e+07	8.15113e+06	5.41993e+06	9.47624e+06	4.59152e+06	7.7875e+06	5.84825e+06	5.21014e+06	4.16039e+06	7.6654e+06	1.05865e+07	1.47243e+07	5.3175e+06	8.94018e+06	6.29771e+06	2.48298e+06	1.75242e+07	2.456e+06	1.74548e+07	6.65266e+06	1.28037e+07	1.6219e+07
Kynurenine	6.23737e+06	1.09883e+07	3.17723e+07	3.56008e+06	6.03617e+06	1.07088e+07	5.56828e+06	3.2678e+06	1.44292e+07	3.52429e+07	1.75315e+07	5.06362e+06	1.86992e+07	9.59967e+06	5.95369e+06	4.39479e+06	6.54313e+07	1.37257e+07	8.18151e+06	7.93213e+06	2.57705e+07	5.60702e+06	2.11918e+07	1.20423e+06	2.86581e+07	1.22392e+06	8.57369e+06	307533	5.37899e+06	7.26315e+06	119832	7.61611e+06	2.93244e+06	1.04807e+07	7.47227e+06	6.74868e+06	5.25304e+06	3.10248e+06	972018	132095	3.01017e+06	1.81107e+07	4.5519e+06	4.5399e+06	266386	3.58734e+06	2.42188e+06	3.94387e+06	3.25779e+06
Lactate	2489332476	3612338512	1693787950	1047972342	7.47062e+08	1363435655	1597129509	1965508152	8.87926e+08	1101796886	2959660705	9.34668e+08	1417676391	1930531711	2396828608	2485029669	1142496904	1302337786	1431821015	1769770283	8.21878e+08	2733027383	3791113654	3948613459	1126539818	1026342776	1360704736	4.98397e+08	8.85771e+08	1404215632	8.78341e+08	1668676719	803816090	1124441218	9.45754e+08	9.16301e+08	3298547748	1398121070	3111442762	1058819704	1712379402	1048282615	1244519127	8.40636e+08	1504293834	1105712405	9.38588e+08	1850244583	713788832
Leucine/Isoleucine	8.94479e+08	5106252126	2.82091e+08	2.46677e+08	5.54416e+08	2.73594e+08	5.2998e+08	1.40612e+08	2.06486e+08	262495362	8322386147	1.2582e+08	3.81198e+08	4.14636e+08	3.28629e+08	2.29022e+08	3.87152e+08	2.93821e+08	3.77856e+08	1.64708e+08	6.12957e+08	2.16837e+08	2.96988e+08	3.85633e+08	1.85546e+08	2.32039e+08	1.54906e+08	1.23285e+08	1.49217e+08	1.95278e+08	1.30007e+08	2.50828e+08	4.23654e+08	1.50327e+08	112989604	1.59669e+08	1.76249e+08	3.01728e+08	2.82251e+08	1.11956e+08	4.3471e+08	1.25768e+08	2.10446e+08	1.38979e+08	1.91873e+08	3.0397e+08	1.59825e+08	3.49519e+08	344490579
Leu-Pro	9.40044e+07	1.02195e+08	1.2018e+08	1.16708e+08	164684187	2.17455e+08	8.08354e+07	1.1646e+08	1.23654e+08	156098470	1.77053e+08	1.0484e+08	2.02556e+08	1.78431e+08	1.60599e+08	1.9774e+08	103222254	1.33691e+08	1.57298e+08	9.44261e+07	1.68119e+08	8.51548e+07	7.78206e+07	1.58483e+08	1.04852e+08	8.03315e+07	7.9413e+07	9.92261e+07	6.56845e+07	1.45679e+08	1.41951e+08	3.3958e+08	1.19302e+08	7.22211e+07	1.80187e+08	1.16536e+08	9.13509e+07	1.73998e+08	7.22371e+07	7.67312e+07	1.46959e+08	1.06559e+08	9.28877e+08	4.40441e+08	1.42358e+08	1.28288e+08	1.2495e+08	1.70215e+08	1.03033e+08
Leu-Val	249586	3.27389e+06	3.23233e+06	4.64316e+06	7.24531e+06	2.55033e+06	1.04173e+07	3.3545e+06	4.12402e+06	3.39173e+06	3.40514e+06	4.4259e+06	5.64481e+06	7.32169e+06	3.55155e+06	2.14671e+06	5.54744e+06	2.14108e+06	2.92811e+06	1.08524e+07	3.8577e+07	9.7071e+06	2.6978e+07	5.82979e+06	4.43363e+06	9.20556e+06	9.6894e+06	5.56468e+06	5.99555e+06	3.59444e+06	5.24477e+06	7.54295e+06	4.80689e+06	7.87044e+06	5.86141e+06	4.22032e+06	5.57501e+06	1.99228e+06	8.4862e+06	4.87236e+06	8.1718e+06	6.17658e+06	2.21677e+06	5.70612e+06	2.74616e+06	8.40239e+06	2.99382e+06	5.07272e+06	3.68513e+06
Lysine	302510167	7.98156e+08	2.0927e+08	1.14539e+08	1.20074e+08	193446171	1.44146e+08	1.39402e+08	240139776	1.59046e+08	1246589925	1.40471e+08	1.32016e+08	199372823	3.16485e+08	1.83066e+08	1.49769e+08	1.15212e+08	1.37503e+08	156687208	2.07252e+08	2.4834e+08	123668866	1.68604e+08	1.96996e+08	1.82476e+08	1.68057e+08	1.46449e+08	1.25736e+08	1.34535e+08	142902083	1.48454e+08	1.25222e+08	1.15724e+08	130921366	1.89629e+08	1.878e+08	2.23506e+08	1.89031e+08	1.1404e+08	2.15886e+08	1.36288e+08	1.31197e+08	3.80692e+08	1.64515e+08	1.87194e+08	1.4288e+08	1.89494e+08	1.79026e+08
Malate	8.41228e+08	8.20547e+08	4.74998e+08	5.76395e+08	1556999570	9.36679e+08	3.87448e+08	341815117	691381494	7.81983e+08	1137691099	3.97688e+08	9.13338e+08	1028147428	7.14379e+08	7.91094e+08	7.45959e+08	5.80784e+08	1116225447	473876331	1763463616	2.63084e+08	6.76211e+08	3.15159e+08	4.12737e+08	2.76185e+08	2.14996e+08	2.3109e+08	2.08274e+08	3.14379e+08	2.23762e+08	2.25829e+08	4.24866e+08	2.18815e+08	3.43231e+08	2.07711e+08	2.16408e+08	3.77475e+08	2.68809e+08	2.08485e+08	9.74485e+08	2.71733e+08	2.8447e+08	3.6064e+08	2.62171e+08	6.39875e+08	7.50067e+08	7.46385e+08	484004264
Methacholine	2.44349e+08	2.06767e+08	148245906	6.15534e+07	8.24554e+07	6.85859e+07	1.12779e+08	3.29567e+08	2.45207e+08	1.65801e+08	6.87083e+07	114089845	8.95039e+07	1.43299e+08	8.35528e+07	1.00114e+08	1.28286e+08	8.97411e+07	9.38566e+07	1.14585e+08	1.27611e+08	7.12611e+07	1.50804e+08	5.94735e+08	1.63272e+08	1.17484e+08	3.14525e+08	1.99565e+08	5.64423e+07	1.19224e+08	9.30887e+07	3.78695e+08	1.51627e+08	2.17954e+08	2.10872e+08	5.84877e+07	8.1154e+07	2.63518e+08	5.70712e+07	102328689	4.56068e+07	1.59953e+08	3.8068e+08	1087813872	2.63124e+08	1.06275e+08	9.20928e+07	3.73584e+08	3.57384e+08
Methionine	1.15043e+08	6.6947e+08	4.09649e+07	2.9738e+07	6.83904e+07	2.80032e+07	7.68842e+07	1.88853e+07	2.2889e+07	2.85522e+07	1067593067	1.60609e+07	4.65694e+07	4.19927e+07	3.94649e+07	2.62112e+07	3.98045e+07	2.39501e+07	3.20776e+07	1.72956e+07	8.45401e+07	3.34066e+07	2.92679e+07	5.22999e+07	2.07863e+07	2.89501e+07	1.72603e+07	1.69912e+07	1.65299e+07	2.28211e+07	2.1471e+07	3.43586e+07	2.42112e+07	1.8242e+07	1.27634e+07	1.89973e+07	1.6515e+07	3.64229e+07	3.13897e+07	1.93628e+07	7.27549e+07	1.34672e+07	1.50329e+07	1.84863e+07	2.12227e+07	2.70116e+07	2.5667e+07	4.91149e+07	7.19241e+07
Methyl 4-aminobutyrate	3.89286e+08	1211703483	3.01093e+08	239964041	3.9314e+08	1.61584e+08	331862651	2.39886e+08	2.57736e+08	3.59523e+08	1095246707	2.04166e+08	3.14895e+08	3.1784e+08	3.18372e+08	2.66139e+08	3.73738e+08	3.27863e+08	3.96342e+08	3.23323e+08	2.93845e+08	2.13651e+08	3.27562e+08	3.33218e+08	2.67477e+08	2.53181e+08	2.47667e+08	2.93874e+08	2.4537e+08	334527925	2.68692e+08	3.20143e+08	4.19462e+08	2.59745e+08	2.84066e+08	3.4929e+08	2.71971e+08	3.35035e+08	2.57851e+08	225216954	2.76121e+08	2.65169e+08	2.64907e+08	1.65201e+08	333079187	2.51253e+08	4.07647e+08	3.74261e+08	3.18575e+08
Methylguanine	316019	134007	414186	284900	115565	187973	204122	268453	256929	311950	53463.2	435418	4063.22	120428	1.258e+06	287818	177947	214079	4334.05	149381	73388.2	414443	6053.16	2.01695e+06	850612	83198.6	162091	825988	881690	395874	850598	66549.3	170458	33352.1	156778	338385	328039	564341	626397	317607	441033	47109	697222	6084.89	189989	180134	238077	5.61905e+06	7.30161e+06
Myoinositol	4.0018e+07	1.22166e+08	4.12061e+07	3.65045e+07	6.27625e+07	7.33541e+07	3.08108e+07	4.00254e+07	4.99205e+07	4.6374e+07	1.83902e+08	3.96077e+07	4.88072e+07	6.49884e+07	7.05342e+07	5.52175e+07	6.66223e+07	3.46575e+07	3.42055e+07	4.95684e+07	1.0591e+08	1.66628e+07	2.37928e+07	8.01786e+07	4.53997e+07	1.14902e+08	3.08059e+07	1.20896e+08	6.25861e+07	5.10647e+07	5.96123e+07	2.95101e+08	1.02687e+08	5.5748e+07	6.01128e+07	3.22263e+07	7.08207e+07	6.67828e+07	7.47721e+07	2.48429e+07	1.29499e+08	4.5942e+07	7.29543e+07	5.32024e+07	7.26472e+07	3.89893e+07	4.45972e+07	2.2067e+07	1.1382e+08
N,N,N-Trimethyllysine	4.38552e+07	4.59571e+07	3.08667e+07	3.75556e+07	4.88689e+07	7.26529e+07	2.4105e+07	2.44941e+07	3.15299e+07	6.68804e+07	3.17509e+07	2.47213e+07	5.13027e+07	5.91342e+07	3.4133e+07	4.03576e+07	2.83108e+07	5.49853e+07	5.13386e+07	2.68469e+07	1.8231e+07	1.79444e+07	2.14227e+07	2.87947e+07	3.49227e+07	2.1535e+07	1.69552e+07	3.43596e+07	2.1274e+07	2.93921e+07	2.48912e+07	4.3107e+07	2.2729e+07	1.48177e+07	2.0116e+07	2.92578e+07	2.98983e+07	1.85238e+07	1.56016e+07	3.73236e+07	2.01145e+07	2.39535e+07	4.31476e+07	3.23012e+08	2.50521e+07	1.28337e+07	1.93319e+07	2.14305e+07	2.12935e+07
N,N-Dimethylarginine	7.27594e+07	7.98536e+07	7.08809e+07	7.56092e+07	6.87019e+07	1.07958e+08	5.21418e+07	7.82212e+07	9.77828e+07	6.68898e+07	8.6586e+07	9.05038e+07	8.01886e+07	7.29923e+07	1.03606e+08	8.5251e+07	4.94883e+07	6.4602e+07	5.92238e+07	6.28714e+07	8.11372e+07	7.29289e+07	4.11504e+07	1.06314e+08	8.99992e+07	6.42557e+07	6.99333e+07	6.95788e+07	8.6785e+07	1.02729e+08	7.11675e+07	9.74022e+07	8.56278e+07	6.26341e+07	7.53638e+07	1.01073e+08	105248423	1.25192e+08	6.20528e+07	5.93267e+07	9.61633e+07	6.21914e+07	1.86249e+08	6.24443e+07	8.25088e+07	9.38387e+07	9.93876e+07	115716601	6.87018e+07
N,N-Dimethyllysine	1.40579e+07	7.49318e+06	4.68355e+06	4.29998e+06	6.7207e+06	9.46688e+06	5.20976e+06	5.63716e+06	7.24663e+06	5.92468e+06	1.18873e+07	3.33273e+06	3.77445e+06	6.34197e+06	7.15689e+06	5.95231e+06	3.58791e+06	3.58294e+06	3.93004e+06	5.16964e+06	9.88625e+06	4.65749e+06	4.6874e+06	7.14868e+06	3.14421e+06	3.68094e+06	5.89492e+06	4.22781e+06	6.51038e+06	6.23887e+06	2.58642e+06	5.52891e+06	2.8576e+06	2.79407e+06	2.43888e+06	6.21222e+06	4.9338e+06	3.65454e+06	4.6849e+06	4.29691e+06	6.37811e+06	7.96087e+06	7.30246e+06	3.26788e+07	4.225e+06	8.0127e+06	4.47036e+06	1.0784e+07	4.26455e+06
N-Acetylalanine	4.41239e+06	6.7214e+06	7.80989e+06	3.16896e+06	6.17528e+06	6.00452e+06	6.14283e+06	6.8356e+06	5.49611e+06	1.02126e+07	1.37072e+07	6.21359e+06	7.99301e+06	8.10893e+06	8.81132e+06	8.49912e+06	6.9443e+06	5.74985e+06	5.35312e+06	5.38501e+06	2.28291e+07	5.94095e+06	6.94349e+06	8.85918e+06	6.56004e+06	3.85098e+06	5.46016e+06	7.23042e+06	6.92812e+06	8.22322e+06	5.57156e+06	4.41943e+06	4.95886e+06	3.78938e+06	5.01458e+06	6.52563e+06	6.51794e+06	5.71947e+06	5.91726e+06	4.19859e+06	8.58841e+06	4.95215e+06	7.40846e+06	5.53903e+06	4.42728e+06	5.65914e+06	4.94162e+06	3.65199e+06	4.92738e+06
N-Acetylasparagine	7.13431e+06	2.97e+06	4.98324e+06	3.09218e+06	5.29798e+06	3.99523e+06	2.50576e+06	2.10565e+06	4.59606e+06	5.24625e+06	4.6136e+06	4.60839e+06	5.49402e+06	7.10548e+06	3.50787e+06	4.26459e+06	6.45049e+06	3.6508e+06	6.10306e+06	7.87018e+06	7.01585e+06	8.11712e+06	8.06963e+06	4.7037e+06	4.29647e+06	7.0083e+06	6.81375e+06	4.61859e+06	7.69074e+06	4.0688e+06	3.64675e+06	8.39255e+06	3.20217e+06	6.36671e+06	5.67135e+06	4.27275e+06	2.18687e+06	2.70957e+06	5.35862e+06	3.16346e+06	6.0952e+06	8.61793e+06	4.90026e+06	1.2436e+07	3.37999e+06	6.93275e+06	5.65316e+06	5.59779e+06	4.53226e+06
N-Acetylcitrulline	556235	1.7985e+06	445182	231535	757619	280123	1.69518e+06	2.93681e+06	1.07079e+06	250220	119071	1.13781e+06	480453	420551	393193	176578	262321	228414	346463	2.14909e+06	282944	1.63058e+06	1.91539e+06	1.73927e+06	1.76326e+06	2.55827e+06	3.69904e+06	2.8768e+06	460759	1.93967e+06	1.90949e+06	1.40964e+06	2.11627e+06	955375	1.53946e+06	2.64552e+06	2.32179e+06	243244	1.09755e+06	1.99274e+06	614178	2.41384e+06	1.40544e+06	233079	1.63143e+06	445042	3.56539e+06	989891	597233
N-Acetylcysteine	1.23735e+06	3.13514e+06	745779	160852	533171	353022	434397	442845	233390	672062	4.81437e+06	426825	270438	279980	1.0535e+06	387876	608554	341102	77918.7	141166	1.39872e+06	484102	225808	276559	957944	208323	230014	93154.2	267353	239139	233138	166297	112310	64678.4	107084	199502	505121	932669	647677	90371.8	455460	45565.3	89777.4	113698	160621	63906.7	48402.3	71667.1	192263
N-Acetylglutamine	153444	444004	767556	239804	422102	424186	123286	1.95787e+06	672093	7827.38	501353	1.4841e+06	8255.67	406533	555894	346093	186386	385940	209322	505036	272655	443880	12298.8	421086	15365.6	869812	15561.5	15953.2	379924	332514	1.79014e+06	10748.5	16136.5	266616	14447.2	1.16403e+06	890021	291893	329265	1.24546e+06	324738	92027.8	931865	192543	1.00852e+06	11803.3	820041	504844	334813
N-Acetylglycine	1.01169e+07	4.48009e+06	5.07681e+06	4.21592e+06	5.8803e+06	7.60356e+06	3.85917e+06	6.74611e+06	6.12036e+06	6.90035e+06	1.51156e+07	5.33597e+06	7.05363e+06	6.52285e+06	9.15188e+06	5.39417e+06	5.87646e+06	4.89642e+06	4.49535e+06	3.6459e+06	2.03965e+07	4.04245e+06	4.36659e+06	7.12976e+06	5.39277e+06	4.10091e+06	4.49584e+06	5.6775e+06	6.44085e+06	4.79912e+06	5.31233e+06	6.7293e+06	6.44983e+06	3.71729e+06	5.69593e+06	5.35601e+06	5.28612e+06	6.51967e+06	9.47003e+06	3.76962e+06	5.06087e+06	5.0705e+06	7.41294e+06	3.8252e+06	5.9907e+06	5.83451e+06	6.36731e+06	4.21554e+06	4.40116e+06
N-Acetylhexosamine	2.36768e+06	820695	2.2382e+06	1.69233e+06	2.58852e+06	8.40808e+06	1.36026e+06	4.04256e+06	2.67497e+06	2.88794e+06	1.98595e+06	4.63792e+06	2.8978e+06	2.77481e+06	6.46836e+06	2.88722e+06	2.25938e+06	1.4103e+06	2.81933e+06	1.37575e+06	5.87317e+06	1.72952e+06	2.06578e+06	3.31583e+06	2.51591e+06	1.5196e+06	1.32744e+06	3.29482e+06	1.16296e+06	3.23054e+06	3.79142e+06	1.00483e+06	2.98424e+06	1.226e+06	1.96611e+06	2.71866e+06	3.47199e+06	4.7906e+06	914490	2.30378e+06	3.21553e+06	2.456e+06	2.80579e+06	1.78784e+06	3.04688e+06	2.16152e+06	2.32802e+06	2.06846e+06	2.53552e+06
N-Acetylhexosamine phosphate	8.90099e+06	6.55632e+06	1.31681e+07	1.63328e+07	1.41334e+07	3.30625e+07	8.73714e+06	1.33473e+07	1.45936e+07	1.40619e+07	1.92123e+07	1.74553e+07	3.22838e+07	2.03526e+07	2.97809e+07	2.04666e+07	1.29769e+07	7.42176e+06	1.54679e+07	8.87451e+06	2.0348e+07	1.1839e+07	1.84092e+07	2.30465e+07	1.23585e+07	1.84823e+07	9.94145e+06	1.73916e+07	1.55079e+07	1.029e+07	1.65963e+07	9.09748e+06	2.62365e+07	4.98496e+07	1.09071e+07	9.86726e+06	1.95552e+07	26823117	1.81666e+07	1.01125e+07	3.51273e+07	1.06587e+07	7.0533e+06	1.20911e+07	1.71428e+07	1.28834e+07	2.17713e+07	9.20056e+06	2.15544e+07
N-Acetylhexosamine sulfate	1.72487e+08	2.3466e+08	1181114057	526489330	1215223595	9.46016e+08	3.6976e+08	1339330434	1733397685	1420560044	4.73701e+08	1825295809	1426451877	1537106416	2000109669	1225171952	1193927582	8.47949e+08	1955416731	1105501393	1236916918	1417846202	1232339164	1584718369	1005128076	1350056528	1183328212	1591428676	1251355781	1282893422	1499532525	6.73649e+08	9.30175e+08	1065344403	1102251709	1259743165	1178680441	1593493257	7.57788e+08	1193772696	1715689523	1745038493	1212200472	5.46128e+08	1354809937	1805106421	1152635259	1418267367	1511802674
N-Acetylmethionine	1.31882e+07	7.0121e+06	4.93871e+06	4.65683e+06	5.41255e+06	5.2634e+06	1.82228e+07	7.73461e+06	7.57454e+06	4.60726e+06	7.04807e+06	1.12128e+07	1.2446e+07	8.75734e+06	1.92132e+07	1.48745e+07	6.833e+06	6.93778e+06	8.79159e+06	7.76578e+06	1.43442e+07	6.66912e+06	8.03153e+06	8.91796e+06	5.46976e+06	7.20644e+06	5.81226e+06	4.77437e+06	1.21718e+07	1.26704e+07	5.42059e+06	6.59462e+06	1.63669e+07	4.98775e+06	4.67014e+06	2.60151e+06	1.17014e+07	8.50979e+06	9.67905e+06	5.70915e+06	2.02691e+07	6.06976e+06	1.21368e+07	3.2206e+06	8.70057e+06	6.02943e+06	1.7158e+07	6.92583e+06	3.16071e+06
N-Acetylneuraminate	3.01292e+06	1.14185e+06	6.01506e+06	3.08872e+06	3.96797e+06	3.02568e+06	2.77405e+06	5.55367e+06	8.28573e+06	2.21855e+06	1.44127e+06	5.35675e+06	3.28888e+06	3.78806e+06	4.48567e+06	6.03059e+06	2.63927e+06	4.09285e+06	3.14983e+06	2.992e+06	3.99366e+06	5.58847e+06	6.61541e+06	2.34859e+06	9.9434e+06	2.00231e+07	5.26645e+06	7.07855e+06	1.13678e+07	3.57304e+06	4.51413e+06	1.36983e+07	1.84012e+07	1.1868e+07	9.64516e+06	4.99309e+06	4.98062e+06	7.64976e+06	2.27933e+07	2.85063e+06	1.73704e+07	3.37783e+06	4.11245e+06	3.55482e+06	1.22674e+07	6.44625e+06	5.29164e+06	4.10505e+06	9.14483e+06
N-Acetylornithine	1.50884e+06	743115	580509	198318	943403	689762	740823	1.62891e+06	188793	1.08367e+06	1.5464e+06	920941	768695	1.38572e+06	1.62731e+06	2.39375e+06	2.02202e+06	1.1285e+06	2.0738e+06	792476	1.71591e+06	1.74912e+06	44887.6	3.74375e+06	345407	228643	793399	49422.3	370772	898656	324783	284441	6070.17	151269	529371	279608	113758	1.02553e+06	659213	251847	218094	411778	41491.8	8.09994e+06	34032.8	5.40955e+06	255344	1.88345e+06	468659
N-Acetylserine	1.27834e+08	1.24484e+08	186967187	1.54266e+08	1.62512e+08	1.85018e+08	1.12075e+08	1.04824e+08	1.74994e+08	2.05144e+08	2.11657e+08	1.77045e+08	1.94071e+08	1.26431e+08	1.77155e+08	1.71579e+08	1.72055e+08	1.34255e+08	1.70367e+08	6.7562e+07	5.31684e+07	127137086	1.52105e+08	1.09693e+08	8.53712e+07	1.28427e+08	1.10062e+08	1.09266e+08	1.22689e+08	9.27079e+07	1.15454e+08	7.5451e+07	8.06426e+07	8.30216e+07	8.35182e+07	1.41501e+08	1.10063e+08	7.63311e+07	1.57228e+08	1.24662e+08	1.93535e+08	1.04711e+08	1.00211e+08	4.73983e+07	7.3081e+07	8.42456e+07	1.09302e+08	1.19258e+08	9.11366e+07
NAD+	2.18624e+07	1.71764e+07	6.82414e+07	3.44605e+07	2.83033e+07	6.14226e+07	1.7736e+07	3.59111e+07	5.08192e+07	6.88111e+07	2.20353e+07	5.16172e+07	3.91457e+07	4.76188e+07	5.35429e+07	5.90131e+07	5.00263e+07	3.50684e+07	3.99346e+07	3.43556e+07	1.69233e+07	5.40983e+07	6.22259e+07	7.78394e+07	4.63336e+07	2.28745e+07	6.10845e+07	5.26571e+07	2.91331e+07	4.96335e+07	3.9449e+07	1.90715e+07	3.1196e+07	2.23718e+07	3.41369e+07	6.10133e+07	6.37978e+07	2.24572e+07	4.17866e+07	2.03286e+07	1.83313e+07	5.27828e+07	9.08756e+07	9.31715e+07	5.47652e+07	1.60421e+07	1.96018e+07	2.20905e+07	2.20862e+07
NADH	7.9562e+06	1.97481e+07	7.65276e+06	5.83483e+06	3.02418e+06	8.28092e+06	4.39467e+06	2.88319e+06	1.70544e+06	3.05115e+06	1.0192e+07	3.84885e+06	2.87884e+06	3.93446e+06	1.08554e+07	1.0432e+07	6.72037e+06	2.50456e+06	3.26462e+06	5.96332e+06	7.83268e+06	5.81308e+06	2.17393e+06	8.10958e+06	2.51685e+06	1.55671e+06	4.27799e+06	2.31882e+06	2.81821e+06	5.19993e+06	1.33992e+06	2.11433e+06	463635	3.06725e+06	2.07713e+06	2.38137e+06	6.45745e+06	2.06866e+06	4.71136e+06	1.33774e+06	2.7118e+06	2.82224e+06	3.99344e+06	869104	7.2285e+06	2.64696e+06	425932	2.52727e+06	2.1259e+06
NADP+	1.22281e+07	1.11616e+07	6.95186e+06	5.64434e+06	9.69288e+06	8.81155e+06	5.38919e+06	4.03551e+06	5.80865e+06	9.56799e+06	1.35747e+07	8.50884e+06	7.29829e+06	1.97272e+07	1.30681e+07	1.18172e+07	1.3124e+07	6.63431e+06	9.958e+06	1.24435e+07	2.64588e+07	1.03776e+07	1.78319e+07	1.13026e+07	4.61914e+06	8.59848e+06	9.30587e+06	8.46223e+06	1.16651e+07	6.25321e+06	5.08675e+06	7.37501e+06	3.64201e+06	9.00006e+06	4.57923e+06	5.09775e+06	5.66786e+06	5.73276e+06	1.30044e+07	4.91814e+06	8.86293e+06	5.3443e+06	7.25143e+06	2.43439e+07	4.85379e+06	9.88222e+06	3.58337e+06	5.5e+06	5.65051e+06
NADPH	1.54009e+06	118294	235447	444312	29176.3	260047	825901	1.0314e+06	674087	129918	29598.4	704113	27150.9	38311.5	941131	497569	3709.4	284187	37260.9	431579	2764.34	540580	5416.98	938289	73374.4	41665.3	133035	658201	532847	694870	807864	156315	456491	29846.9	277769	1.0414e+06	1.1794e+06	1.28988e+06	60691.2	700056	216223	47323	799759	5445.38	761578	256810	399006	35013.3	4862.43
N-Formylmethionine	1.82334e+06	2.18249e+06	2.70517e+06	1.77191e+06	2.41866e+06	2.36569e+06	2.14827e+06	3.07144e+06	2.97656e+06	2.61725e+06	4.19409e+06	2.99444e+06	3.68532e+06	2.01793e+06	4.80493e+06	2.47336e+06	1.89033e+06	1.81866e+06	2.55464e+06	1.2389e+06	6.17469e+06	2.9359e+06	1.52352e+06	3.41394e+06	3.58183e+06	1.82291e+06	2.60362e+06	2.63386e+06	3.06607e+06	2.36402e+06	2.98637e+06	1.30723e+06	1.69866e+06	1.27201e+06	1.79403e+06	2.34325e+06	4.33783e+06	4.01351e+06	2.13385e+06	1.15975e+06	3.19397e+06	1.27028e+06	2.34011e+06	1.3708e+06	1.74344e+06	2.06739e+06	3.6257e+06	2.45649e+06	1.59477e+06
Nicotinamide	1.59761e+08	2.04458e+08	2.09021e+07	6.12243e+06	2.01608e+07	2.48387e+07	9.47448e+07	1.15637e+07	1.50025e+07	2.32182e+07	3.64092e+08	2.10675e+07	1.21113e+07	20803521	2.52958e+07	2.85152e+07	2.79381e+07	6.88081e+06	1.19694e+07	2.50077e+07	5.66092e+07	4.16424e+07	8.14724e+07	2.8931e+07	1.69596e+07	1.63558e+07	3.20799e+07	2.15851e+07	4.91828e+07	1.30228e+07	1.02978e+07	1.73401e+07	9.10246e+06	1.71533e+07	1.35736e+07	2.27845e+07	1.71678e+07	1.72833e+07	6.13865e+07	1.99396e+07	2.38749e+07	2.14398e+07	2.44472e+07	4.34549e+07	1.52849e+07	3.81676e+07	1.03071e+07	1.27827e+07	1.39459e+07
Norleucine	8.93793e+08	5106252126	2.8187e+08	2.46677e+08	5.53158e+08	2.73594e+08	5.2998e+08	1.41035e+08	2.05245e+08	262495362	7.60164e+06	1.26128e+08	3.81198e+08	4.14636e+08	3.28615e+08	2.29022e+08	3.88075e+08	2.94512e+08	3.77209e+08	1.64176e+08	612782943	2.16837e+08	2.95301e+08	3.86163e+08	189075854	2.32039e+08	1.54906e+08	1.23285e+08	1.49217e+08	1.93408e+08	1.29927e+08	2.51062e+08	4.23654e+08	1.5006e+08	112989604	159639477	1.73367e+08	3.0025e+08	2.81828e+08	1.11956e+08	4.3471e+08	1.25768e+08	2.10446e+08	1.38979e+08	189840429	3.0397e+08	1.58567e+08	3.49519e+08	344490579
Ophthalmate	7.72919e+06	4.91292e+06	1.21585e+07	6.46079e+06	1.69658e+07	1.59101e+07	5.11718e+06	1.97916e+07	1.34701e+07	1.33699e+07	2.33396e+06	8.28794e+06	3.81121e+06	1.32305e+07	6.98435e+06	8.7112e+06	1.00694e+07	1.32305e+07	1.34807e+07	8.04938e+06	1.60837e+07	8.27136e+06	1.0917e+07	9.98043e+06	1.09885e+07	1.77527e+07	1.11096e+07	2.07421e+07	1.0521e+07	1.18413e+07	1.48387e+07	1.53737e+07	4.80562e+07	2.05643e+07	1.28849e+07	2.80522e+07	1.25002e+07	2.02502e+07	2.00984e+07	1.55368e+07	2.88291e+07	1.3901e+07	3.55692e+07	4.74921e+07	2.46389e+07	2.95294e+07	1.69193e+07	2.84535e+07	5.71004e+07
Ornithine	2.8376e+08	4.13411e+08	279619763	2.62862e+08	1.11437e+08	2.62832e+08	1.2778e+08	2.61709e+08	3.17914e+08	1.74345e+08	6.23291e+08	2.50219e+08	2.25302e+08	2.02604e+08	2.8505e+08	2.01261e+08	1.2414e+08	2.08792e+08	1.77941e+08	1.96661e+08	1.49187e+08	2.84493e+08	7.93996e+07	383931633	2.92889e+08	2.36855e+08	2.73482e+08	2.37769e+08	151813481	2.27032e+08	2.23543e+08	1.5793e+08	2.46467e+08	1.73946e+08	229177007	2.55299e+08	3.13671e+08	4.01664e+08	2.04531e+08	1.67682e+08	2.56665e+08	2.41542e+08	167914623	2.03503e+08	2.9238e+08	3.27117e+08	3.0896e+08	325137889	271636180
Orotate	5.47413e+07	3.34124e+07	4.74112e+07	5.29263e+07	9.31802e+07	1.10064e+08	4.14826e+07	1.09036e+08	9.06061e+07	6.4518e+07	1.40406e+08	8.98774e+07	1.2281e+08	8.66022e+07	7.82099e+07	4.83985e+07	6.92268e+07	9.66178e+07	122978349	5.29289e+07	6.12663e+07	4.36285e+07	2.3555e+07	3.26982e+07	1.33053e+08	2.0906e+08	1.61535e+07	3.09932e+07	8.76499e+07	8.86495e+07	8.62987e+07	2.07044e+07	2.11635e+08	6.54004e+07	9.03068e+07	7.24385e+07	4.56687e+07	1.16297e+08	5.85096e+07	7.52498e+07	1.7784e+08	3.83882e+07	1.23851e+07	6.79525e+07	4.85204e+07	1.48027e+08	1.47146e+08	3.76954e+07	1.1873e+08
Orotidine	69149	89118.4	265975	206827	87971.5	176818	60496.2	769594	873637	252050	107563	675189	281490	343262	157073	213828	287430	602192	615591	255525	100774	174168	430184	258355	1.22427e+06	321704	568980	574477	143514	1.0915e+06	646695	186609	1.00359e+06	492917	1.65838e+06	1.77986e+06	649650	758172	540115	193474	274559	560245	1.08714e+06	639147	727868	428892	924139	415100	263827
Oxoadipate	2.62277e+06	1.49987e+06	364148	1.27418e+06	398851	2.77208e+06	558413	896961	743524	551694	2.43448e+06	1.03163e+06	25502.3	432453	419539	696172	692648	596224	136011	804413	348524	433246	366553	34498.5	862432	779807	681266	651679	423308	841983	44976.3	974587	1.33741e+06	487329	44628.5	1.13663e+06	1.13834e+06	926126	569051	271658	755136	56856	57571.8	989152	343951	401763	67183.8	1.0954e+06	839885
PC (32:0)	3.8084e+07	9.39457e+07	243196398	589416201	1.30022e+08	1.2681e+08	4.2614e+08	1918947693	371385509	1.74323e+08	1.18049e+07	9.85887e+08	4.35057e+08	1.01841e+08	1.38514e+08	2.95437e+08	4.34914e+07	3.39208e+08	3.59734e+08	3.73003e+08	1.9381e+06	4.00059e+08	4.22836e+07	8.09779e+08	9.59676e+08	2.63558e+08	1142904058	1614691793	2.71245e+08	1661001769	1347593076	2.03225e+08	2088089796	4.119e+08	1066747841	2620220376	1571531763	9.83436e+08	1.49336e+08	1070267401	2.75024e+08	9.82183e+08	1703669001	2.51228e+07	1603590881	244396468	1924425985	7.4889e+08	2.56961e+08
PC (32:1)	1.59367e+08	1.5334e+08	1.71986e+08	2.85842e+08	223041026	2.73882e+08	2.27183e+08	3.00704e+08	1.96936e+08	1.74662e+08	5.47728e+07	2.45625e+08	2.58948e+08	3.03598e+08	2.61936e+08	2.93122e+08	2.61889e+08	1.78027e+08	2.35149e+08	3.6612e+08	3.67879e+08	2.20729e+08	1.78458e+08	5.68257e+08	2.0607e+08	4.36947e+08	4.27614e+08	4.10135e+08	2.50488e+08	2.91417e+08	253951579	3.58307e+08	4.95935e+08	4.31954e+08	2.52778e+08	3.10222e+08	3.13961e+08	4.2727e+08	3.82002e+08	2.62117e+08	2.07049e+08	4.16395e+08	587845715	3.51974e+07	6.38097e+08	1.62604e+08	3.45309e+08	3.39219e+08	2.73708e+08
PC (32:2)	3.08166e+07	4.35529e+07	2.58272e+07	3.64144e+07	3.32101e+07	4.2147e+07	3.26496e+07	3.5461e+07	3.03901e+07	4.01644e+07	2.83716e+07	3.69177e+07	2.70346e+07	5.24898e+07	5.62112e+07	3.51588e+07	5.15524e+07	2.20216e+07	2.99923e+07	4.38858e+07	9.18722e+07	3.19714e+07	2.92428e+07	4.17296e+07	2.64169e+07	2.97958e+07	5.12396e+07	3.10276e+07	2.56348e+07	2.60972e+07	2.34975e+07	3.71138e+07	3.21846e+07	5.05619e+07	1.41278e+07	1.3297e+07	1.71471e+07	2.54316e+07	5.76359e+07	3.38019e+07	2.78652e+07	4.0876e+07	4.87291e+07	2.42524e+07	3.09259e+07	2.69134e+07	1.82749e+07	6.04057e+07	4.31458e+07
PC (34:1)	1291186211	1773493932	4518711253	6163348355	3161410630	2890003919	5736781435	11271511797	5258356642	2668879840	5.6213e+08	7958230122	6180622276	2776246539	2684543000	4584956345	1762211660	5511751445	4417306220	5906168945	8.61052e+08	5404836416	2072764745	9735147978	8410008828	6006466534	8754849793	11356680976	5469365062	10209357473	9937333139	5836878707	11248594144	8594678466	10661156330	11034735336	12254425704	11671694120	4135079511	7817890785	4678132813	11613107411	11233665102	4.86593e+08	13841283681	4006789565	12584734943	6169348629	4487588135
PC (34:2)	1963916686	2870457303	2859348143	4021661525	2173360788	2875705120	2831131135	5307261267	3625857874	2283297007	1680924078	5027000026	2774385027	2235625763	3272231276	2899159421	2586148648	2775830058	4298271716	4243635944	1375208107	4484422400	3473073054	4362007167	3546891652	4661732418	6099599950	4155413420	4819505082	4698161464	4706612833	5774462024	4664389623	9945198350	4980327911	4322114944	3706881438	4670565878	5254926686	5040963520	4267772374	6784659826	4931480832	1569501779	4425060374	3300220522	4125941987	5220401644	4746010272
PC (36:1)	62062.1	1.36065e+06	7.07427e+08	1082889568	3.48576e+08	4.83792e+06	1290134642	4411192346	9.97808e+08	197135703	40555.5	2372925149	1288990709	8.60846e+07	1.52219e+07	7.04403e+08	44673.1	1075883014	5.53196e+08	8.19201e+08	33291.6	9.21713e+08	725645	2418966464	2120006925	4.12221e+08	1698350827	2687610958	6.19962e+08	3211139747	2781191719	4.24876e+08	2794170653	9.61549e+08	2945536819	3328277062	3458629571	2207824685	1.35346e+08	1744985572	3.36658e+08	2337519502	2016632500	1.44415e+06	3342824264	6.25057e+08	3099113864	1196163097	4.84765e+08
PC (36:2)	1385972850	2043881422	3062209709	4043759215	2081955337	2149267228	3177076729	7460361004	4532721589	1985854465	8.60992e+08	6451131115	4928953466	2304823441	2515723809	3327944791	1500235014	5108878342	4353374628	4201593696	9.20272e+08	4259858808	1255589505	6366422348	5166992337	5147212067	7331021431	6693151654	4470501834	8272208991	7182189777	2835602187	7583675461	5016163028	6194899661	6251081370	6969330169	6125521374	3332544828	5359650057	3371943868	5571568918	8470785640	5.05858e+08	10147859716	4336717546	5907279950	5049274531	3219965760
PC (36:4)	6.75216e+08	1060930155	1049968816	8.23148e+08	728623947	1283369145	1172941621	1206770160	805282067	8.37311e+08	1064128900	1167071552	1015050174	798978470	1018186599	1227803849	1406199150	8.75145e+08	1293882964	1176116164	7.07781e+08	1451925249	2527727674	890975683	1310096298	9.83712e+08	1254432338	9.2946e+08	980993113	8.1697e+08	8.31533e+08	3180572555	7.9282e+08	2812821175	1380622624	9.58602e+08	1026377789	7.29518e+08	1976844223	1164641751	1284104926	2406574863	1303597419	1255822253	1079071624	1471707952	1108487138	1639962136	1273338249
PC (36:5)	4.81463e+07	8.44361e+07	6.27473e+07	5.85551e+07	5.1078e+07	9.87814e+07	8.90519e+07	6.41261e+07	5.57402e+07	1.10989e+08	9.8304e+07	6.66174e+07	6.12105e+07	8.10887e+07	9.91727e+07	7.72494e+07	1.36299e+08	5.41226e+07	6.92404e+07	8.37208e+07	9.20823e+07	9.2259e+07	1.04016e+08	5.01052e+07	7.49919e+07	6.16378e+07	8.98065e+07	4.29907e+07	7.25092e+07	5.15269e+07	6.02172e+07	1.16315e+08	4.78989e+07	1.35268e+08	5.89884e+07	5.27045e+07	7.85432e+07	4.67462e+07	1.51356e+08	1.19625e+08	7.792e+07	1.38148e+08	8.53428e+07	118474451	5.75809e+07	9.63755e+07	7.19113e+07	1.42842e+08	9.63759e+07
PC (38:4)	2.77584e+08	4.1164e+08	6.61114e+08	5.61399e+08	3.67711e+08	4.77827e+08	9.58667e+08	1077234463	584538715	4.13363e+08	248980980	9.9297e+08	7.27441e+08	351592371	5.90122e+08	7.65757e+08	4.22393e+08	7.22381e+08	8.24265e+08	6.3636e+08	1.60816e+08	7.93799e+08	474126286	8.14848e+08	1162158632	6.17952e+08	1057597999	6.71045e+08	5.55954e+08	918065087	7.44092e+08	8.9751e+08	6.82521e+08	1031221437	9.40301e+08	7.25168e+08	1005712907	6.99685e+08	1024656795	687595235	6.21791e+08	1124211111	7.95434e+08	2.28339e+08	9.48598e+08	5.78106e+08	7.99981e+08	7.1452e+08	4.98891e+08
PC (38:5)	2.41616e+08	295201208	3.54909e+08	2.84451e+08	2.68927e+08	4.50068e+08	3.5761e+08	4.34379e+08	2.77007e+08	3.4654e+08	336015895	3.7066e+08	4.3817e+08	3.11628e+08	4.03221e+08	4.29034e+08	341724073	3.68482e+08	4.72063e+08	3.56331e+08	2.53614e+08	3.95776e+08	5.7548e+08	383933982	3.96855e+08	3.32863e+08	4.23059e+08	3.3351e+08	3.23696e+08	3.39053e+08	2.76548e+08	5.15012e+08	2.84808e+08	5.34812e+08	4.19303e+08	3.12389e+08	3.85898e+08	284155555	715934118	3.33061e+08	3.82904e+08	5.55709e+08	4.70625e+08	2.65928e+08	507695871	4.82501e+08	3.84197e+08	4.79657e+08	3.67935e+08
PC (40:4)	7.99608e+06	1.56339e+07	4.83739e+07	5.7577e+07	2.24342e+07	2.18164e+07	5.28547e+07	1.26173e+08	5.34787e+07	2.76307e+07	3.69321e+06	113586897	5.82697e+07	2.21154e+07	3.32915e+07	5.47785e+07	2.03226e+07	5.02044e+07	6.6456e+07	5.8561e+07	3.09194e+06	5.53601e+07	8.24926e+06	1.0458e+08	9.56909e+07	4.84811e+07	9.9291e+07	7.60175e+07	5.21862e+07	1.14743e+08	8.61054e+07	3.55202e+07	9.7831e+07	5.72225e+07	1.19973e+08	9.25306e+07	1.13617e+08	8.0452e+07	3.52553e+07	6.48115e+07	3.40225e+07	9.87274e+07	6.41443e+07	3.02381e+06	122612318	2.78038e+07	8.98314e+07	4.22152e+07	3.01118e+07
PC (40:5)	5.97494e+07	6.18669e+07	1.02707e+08	9.82878e+07	7.68731e+07	1.09103e+08	9.54518e+07	1.76743e+08	128018544	7.89959e+07	4.26337e+07	1.48999e+08	1.50809e+08	1.01602e+08	1.36399e+08	1.45033e+08	8.58968e+07	1.25114e+08	1.39084e+08	1.21789e+08	3.17626e+07	1.24489e+08	7.89772e+07	1.94399e+08	1.23859e+08	1.50745e+08	1.51639e+08	1.6134e+08	1.6393e+08	162693493	1.38822e+08	127374544	1.55482e+08	1.56709e+08	1.54547e+08	1.68307e+08	1.92074e+08	1.43013e+08	1.37347e+08	1.52398e+08	1.42381e+08	1.69704e+08	1.70739e+08	3.48276e+07	264165306	1.10199e+08	2.25373e+08	1.21197e+08	1.26037e+08
PC (40:6)	6.72149e+07	7.51174e+07	8.96657e+07	7.83807e+07	6.38805e+07	1.05875e+08	8.27793e+07	1.47471e+08	8.15888e+07	9.35355e+07	5.5002e+07	9.88915e+07	9.90231e+07	8.2383e+07	1.29099e+08	107337009	9.30952e+07	1.00089e+08	143338515	8.70328e+07	3.92767e+07	1.18347e+08	9.40702e+07	1.06331e+08	9.99459e+07	9.52882e+07	9.83478e+07	9.54236e+07	1.2379e+08	1.03353e+08	1.02091e+08	1.10384e+08	1.00391e+08	1.28803e+08	119990463	1.09918e+08	1.34268e+08	7.86678e+07	1.73082e+08	1.60058e+08	1.3959e+08	1.96119e+08	1.3378e+08	6.92867e+07	1.4945e+08	9.80575e+07	1.46144e+08	1.18438e+08	1.24836e+08
PC (40:8)	9.10249e+06	1.24589e+07	1.27199e+07	2.57315e+06	9.22383e+06	1.41535e+07	1.70337e+07	1.15506e+07	5.59119e+06	1.61109e+07	1.49823e+07	4.95867e+06	6.67802e+06	4.70065e+06	1.5693e+07	1.17071e+07	1.31635e+07	7.53193e+06	1.13888e+07	4.39616e+06	1.05892e+07	9.69332e+06	4.17022e+07	6.15542e+06	2.0174e+07	5.18976e+06	6.18572e+06	1.42635e+06	5.81037e+06	4.67784e+06	4.42745e+06	1.4898e+07	1.2694e+06	1.15039e+07	6.4133e+06	4.42509e+06	1.21015e+07	4.81623e+06	5.04563e+07	612740	1.46161e+07	5.40582e+06	8.57957e+06	1.66893e+07	1.64408e+07	1.29456e+07	5.89357e+06	1.39748e+07	1.28589e+07
P-DMEA	2.84825e+07	3.09505e+07	2.62924e+07	1.48289e+07	3.77406e+07	3.38609e+07	1.9157e+07	3.38617e+07	3.09222e+07	3.78623e+07	2.94908e+07	3.15591e+07	3.52363e+07	3.60486e+07	3.89111e+07	3.54772e+07	3.26206e+07	2.51983e+07	3.62306e+07	2.35036e+07	1.13944e+08	2.83347e+07	4.00649e+07	4.32662e+07	3.46576e+07	3.2994e+07	2.83351e+07	2.8858e+07	3.83307e+07	3.72479e+07	3.01897e+07	2.6959e+07	4.00558e+07	29758219	3.30416e+07	2.85776e+07	2.86153e+07	7.12763e+07	3.81021e+07	2.38235e+07	6.18465e+07	2.39956e+07	31791087	2.20327e+07	3.28106e+07	5.19744e+07	6.25973e+07	3.54199e+07	5.00573e+07
PE (34:1)	4.27462e+06	5.42834e+06	1.23533e+07	2.84189e+07	1.08526e+07	6.54566e+06	2.15729e+07	4.34101e+07	21367918	5.78724e+06	474589	3.07103e+07	1.42643e+07	8.74546e+06	7.35456e+06	1.39706e+07	6.23939e+06	1.56739e+07	1.63284e+07	2.07737e+07	8.07884e+06	2.07165e+07	2.49321e+06	2.66702e+07	2.4189e+07	2.02584e+07	4.65574e+07	4.97834e+07	2.27246e+07	3.59034e+07	3.43364e+07	1.95484e+07	5.64659e+07	5.46149e+07	3.26559e+07	5.49374e+07	3.40506e+07	2.79464e+07	1.22758e+07	5.18043e+07	1.82661e+07	6.94372e+07	7.94431e+07	1.25374e+07	4.37646e+07	2.98157e+07	5.80607e+07	4.54965e+07	2.98914e+07
PE (34:2)	4.68648e+06	3.98601e+06	1.05399e+07	2.51396e+07	6.9748e+06	4.73914e+06	1.40819e+07	2.79021e+07	1.61935e+07	6.32145e+06	2.15662e+06	2.25278e+07	8.4303e+06	7.77358e+06	6.6324e+06	7.23108e+06	5.89588e+06	1.21005e+07	1.43949e+07	2.1807e+07	4.35733e+06	1.7363e+07	1.15351e+07	6.03423e+06	1.58338e+07	2.68087e+07	4.13971e+07	2.17927e+07	2.31931e+07	20846535	2.21418e+07	2.6876e+07	3.39478e+07	6.07565e+07	2.89233e+07	2.42747e+07	1.47873e+07	1.5744e+07	2.50175e+07	2.11027e+07	1.32305e+07	3.23115e+07	3.5815e+07	2.27651e+07	1.1895e+07	1.85349e+07	1.19303e+07	3.00049e+07	2.93746e+07
PE (36:1)	2.72364e+07	3.65664e+07	61447422	6.29262e+07	5.63309e+07	3.59694e+07	7.97091e+07	2.04662e+08	1.01127e+08	3.67476e+07	7.73219e+06	1.50361e+08	6.90038e+07	4.69224e+07	4.84914e+07	7.33255e+07	3.37289e+07	8.14119e+07	5.09218e+07	9.66072e+07	2.22684e+07	5.99147e+07	3.03268e+07	1.34273e+08	8.53292e+07	6.95211e+07	1.58252e+08	1.5918e+08	7.46084e+07	1.66711e+08	1.19489e+08	6.22042e+07	1.86999e+08	9.41152e+07	1.03932e+08	2.65797e+08	1.51229e+08	1.46622e+08	7.31087e+07	1.55031e+08	5.37987e+07	1.69016e+08	2.37262e+08	6.35591e+06	2.3261e+08	5.88813e+07	2.29732e+08	1.40606e+08	6.89129e+07
PE (36:2)	3.31146e+07	4.85524e+07	5.04769e+07	7.64046e+07	3.92438e+07	3.12458e+07	6.9988e+07	1.57623e+08	8.76203e+07	3.77474e+07	2.30113e+07	1.27067e+08	5.83703e+07	4.52587e+07	4.66553e+07	4.77476e+07	4.01875e+07	7.13644e+07	6.76543e+07	9.45458e+07	2.04493e+07	6.43765e+07	2.9528e+07	7.9631e+07	1.06221e+08	8.69374e+07	1.51765e+08	1.51785e+08	7.30388e+07	138398075	1.16634e+08	5.65923e+07	1.74538e+08	1.23456e+08	8.75138e+07	1.6476e+08	1.05194e+08	1.14084e+08	6.69281e+07	1.24414e+08	6.37997e+07	1.17151e+08	1.88076e+08	2.77027e+07	1.5906e+08	9.58097e+07	1.05257e+08	114322630	8.88075e+07
PE (36:3)	2.37007e+07	2.40951e+07	2.14738e+07	4.61029e+07	1.76733e+07	1.53325e+07	2.84195e+07	4.07467e+07	3.69426e+07	19783692	1.3075e+07	5.18662e+07	1.69141e+07	2.25636e+07	1.9655e+07	2.08413e+07	2.02092e+07	2.69433e+07	4.19633e+07	5.00831e+07	8.72557e+06	3.80857e+07	2.61379e+07	2.25098e+07	4.68855e+07	5.58295e+07	7.42553e+07	4.63865e+07	4.62501e+07	4.02617e+07	3.66489e+07	3.78496e+07	6.63153e+07	8.87839e+07	3.96532e+07	4.05103e+07	3.09857e+07	4.24352e+07	5.23112e+07	4.16822e+07	3.53967e+07	5.75405e+07	6.94516e+07	43608042	49515431	5.91316e+07	2.68631e+07	5.97336e+07	5.39215e+07
PE (38:1)	1.3541e+07	2.08544e+07	5.80645e+07	6.3906e+07	5.01681e+07	2.36093e+07	9.1489e+07	2.08528e+08	9.80704e+07	3.25751e+07	1.64893e+06	1.43411e+08	1.07842e+08	3.76847e+07	3.15579e+07	6.78149e+07	1.69716e+07	1.07146e+08	4.95271e+07	9.47654e+07	3.38132e+06	7.16431e+07	1.67855e+07	1.35614e+08	1.24028e+08	6.97166e+07	1.45916e+08	1.95367e+08	7.16587e+07	1.51205e+08	169421793	5.63543e+07	1.68498e+08	1.22117e+08	1.83681e+08	1.57753e+08	2.10787e+08	1.60419e+08	6.41139e+07	1.24832e+08	5.66959e+07	1.93998e+08	1.84007e+08	1.76061e+06	2.28009e+08	5.98748e+07	1.59928e+08	1.10576e+08	5.96387e+07
PE (38:4)	6.9289e+06	2.36708e+07	4.66637e+07	6.68165e+07	2.4606e+07	7.6766e+06	8.90026e+07	148755537	5.51848e+07	1.45726e+07	9.6046e+06	9.07914e+07	3.7173e+07	2.87567e+07	6.01588e+06	4.3156e+07	2.79725e+07	6.86962e+07	5.99179e+07	7.73254e+07	8.64354e+06	5.79346e+07	2.96154e+07	6.37792e+07	129227698	5.76116e+07	1.31552e+08	9.89001e+07	5.18623e+07	9.22983e+07	7.62385e+07	8.60956e+07	8.93028e+07	1.21215e+08	9.94133e+07	1.01351e+08	8.98293e+07	6.97498e+07	6.53387e+07	7.98965e+07	5.45957e+07	146905133	8.48127e+07	2.40817e+07	1.14266e+08	7.35047e+07	1.06273e+08	8.64494e+07	6.56004e+07
PE (38:5)	1.56001e+07	1.50616e+07	3.51973e+07	4.09799e+07	2.73139e+07	2.97357e+07	4.05576e+07	2.71558e+07	3.7421e+07	2.71146e+07	1.11073e+07	3.81485e+07	3.03801e+07	3.22484e+07	2.13681e+07	2.84183e+07	5.14724e+07	5.56226e+07	5.46233e+07	6.33216e+07	3.46763e+07	4.92816e+07	1.40247e+08	2.663e+07	3.62968e+07	6.11676e+07	7.53266e+07	3.22324e+07	6.76364e+07	2.12613e+07	2.42463e+07	1.48984e+08	3.06021e+07	1.77712e+08	5.23688e+07	2.27398e+07	2.21629e+07	2.13389e+07	1.03811e+08	6.19693e+07	5.40166e+07	1.42841e+08	4.7415e+07	9.25497e+07	3.44018e+07	9.15645e+07	2.92507e+07	7.94737e+07	1.00127e+08
PE (38:6)	8.10109e+06	4.98395e+06	1.50425e+07	1.84184e+07	1.32305e+07	1.49399e+07	1.63009e+07	3.68527e+06	1.73253e+07	1.26184e+07	4.57894e+06	1.37501e+07	1.05998e+07	1.3225e+07	1.27035e+07	1.26602e+07	3.15936e+07	2.41509e+07	3.5912e+07	3.77613e+07	2.30391e+07	2.7774e+07	7.83255e+07	2.36806e+06	4.71356e+06	1.90493e+07	2.60312e+07	8.25852e+06	4.41265e+07	2.55375e+06	917647	9.51187e+07	1.09123e+07	7.24172e+07	1.9378e+07	1.75179e+06	9.00915e+06	1.50133e+06	4.92634e+07	4.2077e+07	2.09584e+07	8.36344e+07	2.52086e+07	8.88692e+07	2.76982e+06	3.02762e+07	9.57442e+06	3.92295e+07	5.25518e+07
PE (40:5)	54835.3	201852	43887.4	3.80655e+06	30942.3	45762.6	4.59577e+06	1.98313e+07	65133.9	36684.9	35833	1.24138e+07	463406	40077.2	38762.2	40385.6	39471.1	1.72292e+06	2.14067e+06	1.06278e+07	147075	2.47887e+06	2.27824e+06	2.51493e+06	3.00787e+06	1.35154e+07	2.83045e+07	1.71421e+07	1.65791e+07	1.73559e+06	1.4946e+07	2.39382e+07	1.93252e+07	3.2578e+07	7.80977e+06	1.2863e+07	1.15808e+07	4.68597e+06	1.76154e+07	2.65504e+07	5.41505e+06	2.77701e+07	2.00481e+07	5.46289e+06	2.5581e+07	1.50886e+06	7.89364e+06	1.47319e+07	1.6348e+07
PE (40:7)	1.27024e+06	412108	5.10286e+06	838428	5.5906e+06	5.724e+06	4.663e+06	597672	3.25146e+06	6.00231e+06	4.00727e+06	776644	3.104e+06	2.93046e+06	4.56137e+06	2.55232e+06	1.44238e+07	1.20931e+07	1.09384e+07	1.01166e+07	7.59796e+06	1.02382e+07	2.98703e+07	67066.1	92274	1.58344e+06	6.81598e+06	1.51188e+06	1.33061e+07	101505	87435.2	2.46068e+07	96903.6	2.49128e+07	1.92575e+06	1.09463e+06	2.65153e+06	1.15087e+06	1.95297e+07	1.11211e+07	6.81879e+06	3.65955e+07	8.15804e+06	3.5227e+07	1.73078e+06	1.62843e+07	130607	1.51043e+07	2.33265e+07
Pentoses-1	5.51331e+06	3.65888e+06	2.64089e+06	1.51017e+06	2.5049e+06	6.19172e+06	2.19889e+06	1.97497e+06	2.51384e+06	3.43716e+06	3.93827e+06	2.5254e+06	2.03531e+06	2.97014e+06	3.51492e+06	3.27001e+06	3.3644e+06	2.74757e+06	2.00578e+06	2.07002e+06	9.02217e+06	2.60459e+06	3.66698e+06	3.5417e+06	2.35149e+06	2.13457e+06	1.82944e+06	4.26867e+06	730769	2.11832e+06	2.78075e+06	1.45521e+07	2.45639e+06	2.10992e+06	3.15158e+06	2.33388e+06	3.11635e+06	4.67717e+06	2.53388e+06	2.32569e+06	3.12611e+06	1.8065e+06	5.96135e+06	7.33652e+06	2.01506e+06	4.79999e+06	2.15281e+06	4.12907e+06	4.53755e+06
Pentoses-2	2.46949e+07	2.86994e+07	2.4221e+07	1.503e+07	1.99337e+07	2.84999e+07	1.48653e+07	1.64973e+07	2.15245e+07	3.09047e+07	2.35343e+07	2.77137e+07	1.9033e+07	2.25083e+07	2.99956e+07	2.67942e+07	2.68409e+07	1.99656e+07	2.08444e+07	1.626e+07	1.79247e+07	2.6749e+07	2.88781e+07	4.95094e+07	2.24499e+07	1.79337e+07	1.50496e+07	6.29346e+07	1.7463e+07	1.84043e+07	2.53903e+07	7.32844e+07	2.27753e+07	1.19508e+07	3.92797e+07	1.93582e+07	2.44751e+07	3.97229e+07	2.0481e+07	2.20466e+07	1.83091e+07	2.33869e+07	1.15828e+08	9.89928e+07	2.11473e+07	2.43252e+07	2.50499e+07	5.5668e+07	2.53313e+07
Phenylalanine	2.61528e+08	1103819483	1.50931e+08	1.48e+08	2.43875e+08	1.73779e+08	1.55293e+08	7.86573e+07	1.11801e+08	1.49641e+08	1716345103	6.80193e+07	2.15015e+08	2.63341e+08	2.09901e+08	1.30293e+08	1.77676e+08	1.39232e+08	195779272	7.72033e+07	5.28575e+08	1.0911e+08	1.15271e+08	195231488	8.60428e+07	1.35124e+08	8.0261e+07	7.50334e+07	7.51279e+07	1.07432e+08	8.25236e+07	1.90824e+08	2.90893e+08	1.04284e+08	6.10825e+07	9.07864e+07	6.91968e+07	2.31994e+08	1.48055e+08	5.97052e+07	3.18263e+08	6.05184e+07	1.14474e+08	9.16486e+07	1.08887e+08	2.20478e+08	9.43405e+07	2.15736e+08	3.4913e+08
Phosphocreatine	620.666	4068.38	31076.8	12201.5	4713.03	8207.76	6196.11	1055.92	60246.2	28573.7	20342.7	20155.2	27035.8	8769.84	14791	457.113	62704.2	51104.3	9522.36	48566.3	2394.26	13787	90189.1	2962.18	50370.4	662.269	9406.88	846.281	2.49904e+06	70888.7	48127.4	4410.81	856.008	17814	37906.4	123339	16256.3	787.118	3661.38	806.043	456.881	14666.7	27104	47394.4	959.852	3491.98	16871.4	640.641	9105.09
Phosphoenolpyruvate	8.88832e+06	1.64099e+07	9.10114e+06	1.30268e+07	7.68714e+06	5.46193e+06	5.89582e+06	1.32305e+07	1.39912e+07	8.36392e+06	9.87081e+06	1.32803e+07	9.14425e+06	2.61317e+07	1.07032e+07	1.49272e+07	1.19509e+07	5.75283e+06	1.32305e+07	1.34491e+07	3.54734e+07	2.41227e+07	2.61701e+07	2.37646e+07	1.2219e+07	1.32305e+07	1.88824e+07	1.24529e+07	1.82446e+07	1.44956e+07	1.3133e+07	2.86331e+07	7.43877e+06	3.11688e+07	9.24725e+06	8.74875e+06	1.82148e+07	7.55569e+06	2.42155e+07	1.22257e+07	1.23624e+07	2.19969e+07	1.12956e+07	2.80553e+07	1.11642e+07	2.01134e+07	1.04644e+07	1.48947e+07	1.19066e+07
Phosphoethanolamine	2.0519e+08	1.95909e+08	187113048	8.4724e+07	2.76514e+08	1.84697e+08	86884467	1.63278e+08	1.28092e+08	1.65054e+08	1.67873e+08	1.74041e+08	2.38709e+08	2.33516e+08	2.93515e+08	2.00715e+08	1.85093e+08	1.59348e+08	265110584	9.67395e+07	1016593321	160336834	111837108	200274352	2.88797e+08	4.01143e+08	1.36307e+08	1.42451e+08	6.01132e+08	1.7951e+08	1.01109e+08	335188260	5.76773e+08	2.51807e+08	1.93515e+08	1.04379e+08	1.20065e+08	4.64119e+08	3.0619e+08	1.27101e+08	4.24062e+08	127467921	4.97021e+08	194449676	1.92584e+08	4.63848e+08	5.15516e+08	2.77344e+08	3.02459e+08
Phosphorylcholine	2561216047	2786120336	3007061614	2006519475	3454854013	4052924855	1969430791	4538665686	3811092056	3721724345	1977572497	3839326172	4500845427	3162450543	3822721724	3916835613	2734955951	3139053606	3912092417	1945444587	5641044818	2565019341	3634366235	5521743587	4327160521	3415448048	3325118132	3442986774	3480604556	4857914213	3726605291	2498837480	5296565659	3339758598	4220381583	3515993491	3423042165	8268089725	3393804061	2641251734	6271056276	2972112060	4593822001	2150450691	4347170269	4844753779	7357839870	4566350693	5481998879
PI (32:0)	387366	4.23199e+06	1.84527e+07	3.4941e+07	1.20658e+07	9.92278e+06	2.47806e+07	2.95887e+07	1.72131e+07	1.32305e+07	2.64204e+06	3.66818e+07	2.90833e+07	9.40383e+06	1.41203e+07	2.21592e+07	1.77654e+07	4.82102e+07	2.37827e+07	3.05367e+07	9.097e+06	3.37151e+07	28944769	3.44279e+07	2.23932e+07	2.51339e+07	5.49298e+07	2.65032e+07	3.00093e+07	2.03118e+07	1.59223e+07	6.72607e+07	1.82387e+07	1.76774e+08	3.91903e+07	1.83819e+07	2.13268e+07	2.01659e+07	6.18794e+07	4.63811e+07	2.72689e+07	1.00398e+08	2.57015e+07	1.80424e+07	2.61249e+07	3.70185e+07	18013358	5.38128e+07	5.43735e+07
Pipecolate	7.23595e+07	1.55269e+07	3.55704e+07	1.97592e+07	2.40899e+07	5.28983e+07	1.01616e+07	3.01365e+07	1.48199e+07	1.8074e+07	2.68893e+07	2.68283e+07	3.23039e+07	2.21459e+07	6.14194e+07	6.36756e+07	3.40755e+07	2.36235e+07	1.70816e+07	8.01528e+06	4.71196e+07	1.85898e+07	5.70608e+06	2.4823e+07	1.35642e+07	1.54251e+07	1.51306e+07	3.82249e+07	4.67181e+07	1.81041e+07	7.66568e+07	5.90837e+06	1.22413e+07	7.05975e+06	1.13854e+07	3.12579e+07	2.43419e+07	1.32305e+07	8.90957e+06	3.44441e+07	2.68825e+07	1.66019e+07	2.51225e+07	1.12047e+08	1.67959e+07	1.254e+07	2.54188e+07	5.04084e+07	4.4851e+07
Platelet-activating factor	2.47007e+08	5.9236e+08	3.44967e+08	1.74452e+08	293644330	408371989	2.66569e+08	3.06603e+08	2.21139e+08	2.6144e+08	6.15158e+08	3.06931e+08	4.28693e+08	3.181e+08	3.09598e+08	5.19055e+08	2.57186e+08	4.08047e+08	4.66102e+08	2.55093e+08	1.74103e+08	3.42368e+08	7.93338e+08	1.17245e+08	3.33517e+08	1.23499e+08	3.11715e+06	1.2219e+08	2.64868e+08	2.74684e+08	1.78651e+08	1.80829e+08	7.81037e+07	4.45422e+08	3.52508e+08	1.62924e+08	1.2326e+08	1.5085e+08	5.64988e+08	143124555	2.21799e+08	7.06025e+08	1.86951e+08	3.12273e+08	1.62919e+08	2.73975e+08	129083481	428734032	2.34381e+08
Proline	5521796067	7596733506	5300875440	4916249628	4453038142	6154959470	3819275247	4373550489	5629311697	4675831052	10606666293	4637202761	4549889237	6851717643	5744627512	4512082944	5091840360	4627593336	3482558215	4373870767	4421659562	4314871108	4482567208	5683692022	5290592214	4779103075	3025080869	2933430562	3379345492	4673903505	4370512889	4736643965	6297401585	3585121472	3322497885	3885660344	3625765156	6506882955	4944857012	2906091429	5549835670	2917519151	3184120832	7935947090	3796697101	5466375541	4351661122	4126681672	6618141231
propionylcholine	3.45249e+07	8.99249e+07	9.97823e+07	8.1864e+07	3.35517e+07	3.20141e+07	5.39375e+07	8.64727e+08	455655950	6.03094e+07	2.31876e+07	1.60777e+08	4.46618e+07	6.16808e+07	4.06751e+07	4.80292e+07	24161159	6.30107e+07	5.26913e+07	1.39691e+08	1.80055e+07	3.98586e+07	1.20972e+08	3.11238e+08	2.01516e+08	1.22797e+08	5.61233e+08	3.53062e+08	3.63757e+07	2.21676e+08	155145737	273116865	3.04213e+08	177744184	4.85522e+08	1.64022e+08	1.05771e+08	3.52704e+08	3.54593e+07	1.24546e+08	2.11786e+07	543114864	1.83318e+08	2.12811e+08	6.37742e+08	3.67644e+08	1.47964e+08	3.36563e+08	117636887
PS (34:2)	99307.2	1.19946e+06	2.57452e+06	8.94888e+06	1.32707e+06	1.58904e+06	6.56941e+06	1.41066e+07	5.82364e+06	2.03292e+06	64893.9	1.35441e+07	3.31265e+06	1.75952e+06	3.5347e+06	3.98495e+06	1.87198e+06	3.81809e+06	2.4204e+06	3.67622e+06	775051	6.35488e+06	2.04646e+06	1.30049e+07	1.39315e+07	7.78896e+06	1.87296e+07	1.6899e+07	6.26459e+06	1.79718e+07	1.87098e+07	6.40181e+06	3.1168e+07	8.85788e+06	1.1206e+07	2.29972e+07	1.75887e+07	1.53236e+07	4.35638e+06	1.69154e+07	7.05049e+06	6.2323e+06	2.0626e+07	524681	1.43389e+07	2.38273e+06	1.24882e+07	5.03617e+06	4.61364e+06
PS (36:1)	9.33229e+06	1.04373e+08	6.02901e+08	1183397835	193155919	6.36432e+07	781816468	6376814462	1182526986	1.84815e+08	9.59959e+06	2912687495	9.19306e+08	9.81527e+07	1.12531e+08	5.72924e+08	3.43735e+07	7.62364e+08	3.52365e+08	3.30845e+08	9.48177e+06	507569765	1.30153e+07	2774329023	2389503688	3.94224e+08	1945652898	3865198645	2.99253e+08	4314899438	3544623071	1.68895e+08	4259512390	7.81915e+08	2751724158	6991476371	4123793289	3175970523	9.35913e+07	2410140638	3.81716e+08	2305652574	2905620477	1.33787e+07	4144335199	2.97394e+08	4511716250	1084074198	521605666
PS (36:4)	113501	756225	4.56781e+06	1.1397e+07	2.23239e+06	2.82433e+06	8.15579e+06	7.46759e+06	5.37705e+06	2.56403e+06	370846	9.58372e+06	7.30967e+06	2.13073e+06	3.92214e+06	5.3352e+06	3.10176e+06	1.49508e+07	5.74299e+06	7.53553e+06	2.38642e+06	1.00314e+07	7.56808e+06	4.97778e+06	6.27872e+06	7.28275e+06	1.07927e+07	7.25308e+06	1.32305e+07	6.71862e+06	5.00873e+06	1.31695e+07	7.28364e+06	5.23664e+07	1.04335e+07	8.77863e+06	8.41466e+06	4.48582e+06	1.78976e+07	1.64283e+07	9.22127e+06	2.00355e+07	7.12402e+06	4.14146e+06	7.37416e+06	9.07683e+06	7.15537e+06	1.14372e+07	8.52333e+06
PS (38:3)	47639.8	8.96516e+06	3.27994e+07	8.11019e+07	2.64568e+07	7.09332e+06	3.24345e+07	265220359	6.16016e+07	1.36788e+07	1.81252e+06	1.12218e+08	6.25128e+07	8.87928e+06	1.96103e+07	3.98707e+07	806476	2.07285e+07	764522	1.25629e+07	1.32117e+06	439727	269140	2.25593e+08	130773201	6.39083e+07	2.1786e+08	2.11789e+08	3.44351e+07	1.81001e+08	1.68961e+08	43765	2.25836e+08	55184.3	1.66204e+08	2.40348e+08	1.64671e+08	1.79753e+08	41939.2	1.02374e+08	579003	467021	1.30591e+08	501649	1.65814e+08	240300	1.2717e+08	49173.1	3.95698e+07
PS (38:5)	4.84973e+06	8.52202e+06	4.02549e+07	7.23643e+07	2.57492e+07	2.50779e+07	5.02878e+07	5.69787e+07	3.52249e+07	2.85153e+07	5.29814e+06	7.37742e+07	5.92638e+07	1.90753e+07	2.89953e+07	4.54889e+07	3.51218e+07	9.5512e+07	4.76793e+07	6.40809e+07	1.91008e+07	7.02673e+07	59030480	6.8478e+07	4.44064e+07	5.42324e+07	124759413	5.42125e+07	6.18296e+07	4.19829e+07	3.2379e+07	1.40631e+08	4.1256e+07	3.53476e+08	7.4738e+07	3.29823e+07	4.03843e+07	4.24535e+07	1.24677e+08	9.60286e+07	5.42056e+07	2.04915e+08	5.41377e+07	3.87635e+07	5.38796e+07	7.89337e+07	3.72718e+07	1.11492e+08	1.18252e+08
PS (38:6)	69070.1	1.0186e+06	3.81893e+06	7.80556e+06	2.93373e+06	3.1636e+06	5.56085e+06	1.09461e+07	7.5644e+06	4.22232e+06	315323	7.00624e+06	6.64149e+06	2.85984e+06	4.19334e+06	4.45779e+06	5.70064e+06	1.92037e+07	8.5522e+06	1.43266e+07	5.11599e+06	1.05922e+07	1.01429e+07	3.55164e+06	7.30599e+06	6.56738e+06	8.5986e+06	2.95502e+06	2.63222e+07	3.36475e+06	2.3944e+06	1.01429e+07	3.6803e+06	3.746e+07	1.43248e+07	5.72981e+06	5.09599e+06	704800	1.66966e+07	1.68247e+07	7.73014e+06	1.91378e+07	1.0846e+07	1.04057e+07	3.81111e+06	8.89804e+06	4.62383e+06	1.1463e+07	1.24825e+07
PS (40:5)	1.105e+06	7.95174e+06	6.04265e+07	1.03646e+08	2.68454e+07	1.68879e+07	9.75261e+07	2.167e+08	6.29048e+07	3.05569e+07	3.55816e+06	9.81935e+07	8.56381e+07	1.28476e+07	1.76371e+07	5.34114e+07	2.60948e+07	1.11043e+08	4.86608e+07	63176188	7.99484e+06	7.75555e+07	2.32612e+07	1.41536e+08	129573134	7.16649e+07	2.67031e+08	1.83943e+08	9.45443e+07	1.08992e+08	1.38346e+08	1.58329e+08	166601017	4.73375e+08	2.09683e+08	1.52455e+08	1.48135e+08	9.93889e+07	6.37771e+07	2.17097e+08	7.66052e+07	3.02132e+08	1.39863e+08	2.52268e+07	1.58388e+08	6.817e+07	1.40271e+08	1.01527e+08	1.16574e+08
PS (40:6)	2.03001e+06	1.09788e+07	7.89418e+07	118988768	5.46575e+07	2.68355e+07	1.19176e+08	1.80415e+08	6.71741e+07	4.73377e+07	4.37277e+06	1.39958e+08	1.31311e+08	1.46825e+07	3.374e+07	6.9031e+07	5.66381e+07	2.7492e+08	1.37054e+08	8.99481e+07	1.44565e+07	1.38351e+08	4.55459e+07	8.62408e+07	9.26082e+07	6.8212e+07	177645312	1.45074e+08	1.57506e+08	121927348	1.2593e+08	1.85666e+08	1.47034e+08	552182517	2.3081e+08	1.15105e+08	1.48253e+08	8.67641e+07	1.44611e+08	3.55527e+08	8.89616e+07	7.02337e+08	1.48694e+08	5.80476e+07	143750847	8.92087e+07	1.34811e+08	1.55347e+08	1.93748e+08
PS (40:7)	169145	1.19641e+06	9.33675e+06	1.4369e+07	8.53534e+06	6.73483e+06	8.58378e+06	5.82816e+06	7.51218e+06	8.62831e+06	864645	1.28382e+07	1.25852e+07	3.21147e+06	7.16551e+06	9.42991e+06	1.40756e+07	2.5868e+07	1.62755e+07	1.32305e+07	6.19288e+06	1.77123e+07	1.55449e+07	8.55188e+06	3.82499e+06	9.72606e+06	1.54688e+07	8.65718e+06	1.72262e+07	6.65397e+06	6.32161e+06	1.68436e+07	7.63437e+06	6.69615e+07	1.0784e+07	5.79285e+06	9.08604e+06	4.11112e+06	2.52371e+07	2.76925e+07	1.21714e+07	5.22322e+07	1.11616e+07	1.63309e+07	9.14357e+06	1.75828e+07	7.43496e+06	2.02512e+07	2.74532e+07
Pyroglutamate	1.16991e+08	2853038022	2.69425e+07	1.71585e+07	1.33775e+07	6.38617e+07	2.23069e+07	1.87677e+07	1.41038e+07	2.17018e+07	5117371532	2.01812e+07	1.32305e+07	2.43919e+07	3.56593e+07	2.15416e+07	2.26777e+07	5.54205e+07	1.13596e+07	481603	5.21716e+07	1.05813e+07	1.60173e+07	2.84868e+07	2.32169e+07	9.7835e+06	4.85809e+07	1.20459e+07	1.10132e+07	1.99231e+07	2.02697e+07	1.68292e+07	1.38551e+07	1.33173e+07	1.431e+07	2.07759e+07	2.95785e+07	3.49958e+07	1.71106e+07	1.32305e+07	2.88624e+07	1.20788e+07	1.66393e+07	4.02136e+07	1.70137e+07	1.49076e+07	3.20965e+07	3.54718e+07	3.4196e+07
Pyruvate	4.72912e+07	3.97773e+07	3.78493e+07	8.70197e+06	2.06984e+07	1.51493e+07	2.5836e+07	2.89515e+07	1.32305e+07	2.68247e+07	4.45944e+07	2.19994e+07	4.32392e+07	4.55973e+07	4.5205e+07	4.62048e+07	2.48634e+07	14722325	1.62318e+07	4.73661e+07	6.59613e+07	6.53597e+07	8.27085e+07	5.78189e+07	1.98275e+07	3.51421e+07	3.04473e+07	1.17688e+07	2.95351e+07	2.44089e+07	2.4011e+07	3.29751e+07	1.52851e+07	2.41854e+07	1.57226e+07	1.63836e+07	2.45375e+07	3.18816e+07	7.93629e+07	2.0131e+07	4.24168e+07	1.00448e+07	8.22245e+06	6.05369e+07	1.10622e+07	4.02342e+07	1.91905e+06	2.8227e+07	1.67003e+07
Quinolinate	1.52016e+06	490672	620619	700964	699866	1.72909e+06	1.15063e+06	594890	406202	569904	467213	625642	484200	164803	233779	355289	2948.78	445262	504449	81091.4	1.44305e+06	340999	21531.1	633495	1.6642e+06	197744	464619	1.19495e+06	729019	872161	1.01616e+06	5.0779e+06	2.53043e+06	951500	1.01405e+06	530694	1.07931e+06	2.33943e+06	136392	402439	3.12497e+06	639122	1.58646e+06	848596	1.23533e+06	872002	1.74948e+06	2.42261e+06	2.62899e+06
Ribose	1.00726e+06	496786	857252	599185	355829	839713	415759	1.66298e+06	3.29928e+06	969139	657624	1.6047e+06	500676	675944	1.12236e+06	824352	1.00124e+06	1.05145e+06	645040	1.59169e+06	395113	1.06473e+06	2.54739e+06	648777	1.6514e+06	1.52271e+06	1.23496e+06	3.07918e+06	909517	1.31076e+06	2.14076e+06	4.03512e+06	1.29546e+06	656925	2.64751e+06	2.68668e+06	1.38343e+06	2.40349e+06	1.10946e+06	1.27945e+06	624158	1.79174e+06	4.54376e+06	1.49816e+06	1.29042e+06	1.30938e+06	1.56421e+06	1.96504e+06	1.07541e+06
Ribulose/Ribose/Xylulose 5-phosphate	1.9258e+07	1.32305e+07	7.48237e+06	1.0716e+07	6.46462e+06	4.42712e+06	8.29397e+06	3.36193e+06	348017	3.37295e+06	5.31863e+06	2.67125e+06	4.4875e+06	1.52506e+06	6.36212e+06	7.54514e+06	6.42759e+06	2.49041e+06	2.94478e+06	903888	1.31028e+06	2.83797e+06	3.23998e+06	2.96485e+06	1.7064e+06	499181	2.01131e+06	1.16836e+06	316191	1.58468e+06	2.22765e+06	1.51772e+06	465284	1.68273e+06	1.29575e+06	790047	3.53454e+06	1.20037e+06	3.66353e+06	3.24736e+06	1.81404e+06	1.07233e+06	2.00358e+06	3.67023e+06	3.6024e+06	2.81942e+06	881875	3.36153e+06	2.0112e+06
Saccharate	684372	795764	1.16268e+06	298888	431585	1.31916e+06	232614	2.36507e+06	2.87326e+06	517744	1.37474e+06	1.05774e+06	732417	1.30733e+06	1.52029e+06	1.46366e+06	471695	868645	1.14767e+06	1.02159e+06	1.54976e+06	1.01205e+06	1.20657e+06	801315	1.94854e+06	1.15707e+06	1.59425e+06	1.73849e+06	388245	2.05847e+06	1.07586e+06	574999	1.28047e+06	617266	1.64862e+06	1.99128e+06	1.05029e+06	2.11804e+06	599860	560171	983280	908902	1.99561e+06	623047	2.36697e+06	1.10048e+06	3.33247e+06	835961	532528
S-Adenosylhomocysteine	7.16456e+06	3.99692e+06	7.48565e+06	4.83108e+06	6.61468e+06	4.43922e+06	5.20757e+06	7.37894e+06	9.17717e+06	9.51322e+06	3.91055e+06	9.44328e+06	8.47376e+06	6.45548e+06	9.49509e+06	8.58845e+06	8.17145e+06	7.37751e+06	9.1762e+06	5.30208e+06	2.93133e+06	6.83196e+06	1.32305e+07	7.83211e+06	7.621e+06	7.02204e+06	5.40761e+06	5.08232e+06	7522809	7.97155e+06	5.84571e+06	4.51546e+06	6.23699e+06	7.32591e+06	6.00041e+06	6.3696e+06	6.76672e+06	8.62625e+06	7.41652e+06	5.00066e+06	1.07782e+07	5.62401e+06	5.40248e+06	8.38555e+06	5.32577e+06	8.96832e+06	4.81246e+06	7.88516e+06	6.36234e+06
S-Adenosylmethionine	6.98575e+07	6.67563e+07	6.94789e+07	6.97355e+07	7.54754e+07	6.95689e+07	3.21742e+07	4.83797e+07	6.46313e+07	8.01889e+07	5.36677e+07	5.99451e+07	1.34235e+08	9.889e+07	5.51081e+07	9.25514e+07	5.77303e+07	4.26412e+07	1.42705e+08	4.21558e+07	6.73336e+07	5.47199e+07	3.32428e+07	5.67419e+07	3.98243e+07	4.06723e+07	3.43855e+07	6.29479e+07	2.6582e+07	4.44348e+07	4.68409e+07	2.09393e+07	5.89431e+07	4.19891e+07	5.15887e+07	2.56177e+07	4.99679e+07	3.01968e+07	2.73582e+07	2.27902e+07	6.19274e+07	4.76939e+07	4.57508e+07	5.39015e+07	3.78597e+07	5.98563e+07	111832472	1.16399e+08	4.00144e+07
SAICA	182215	674437	660098	769026	595272	1.04046e+06	362152	2.93681e+06	7.40441e+06	301547	46375.1	1.85512e+06	514288	1.26165e+06	745711	1.41262e+06	503933	945160	793979	3.11618e+06	483577	670349	211701	1.19003e+06	1.08315e+06	818646	714297	3.53062e+06	4.44592e+06	2.9095e+06	1.6708e+07	1.32153e+06	5.42293e+06	3.66597e+06	1.30262e+07	2.11642e+06	5.15954e+06	4.01352e+06	1.77296e+06	2.86456e+06	2.82381e+06	1.20692e+06	2.74976e+06	162142	9.34366e+06	445042	2.31751e+06	3.76158e+06	2.98617e+06
Salicylamide	1.99453e+06	917970	2.51217e+06	2.28264e+06	3.27992e+06	5.15698e+06	1.74641e+06	2.50707e+06	2.52203e+06	3.34408e+06	1.8149e+06	2.38307e+06	1.60057e+06	1.82085e+06	3.91043e+06	2.45202e+06	3.74038e+06	3.07205e+06	3.91604e+06	4.28545e+06	4.50811e+06	5.08533e+06	1.41324e+07	1.11966e+06	2.90466e+06	3.16061e+06	4.04902e+06	2.48958e+06	4.59208e+06	1.62816e+06	2.3587e+06	8.73045e+06	1.52299e+06	1.15814e+07	2.06985e+06	2.09198e+06	3.30275e+06	2.52604e+06	6.75361e+06	3.5512e+06	2.49791e+06	5.05531e+06	1.70628e+06	3.36876e+07	1.45988e+06	5.77265e+06	1.93289e+06	2.5012e+06	3.31035e+06
Sebacate	4.01549e+06	2.31515e+06	451594	934646	508099	2.54968e+06	691051	588001	389715	381277	1.47199e+06	671299	615767	417567	584546	388316	413686	600504	404365	956311	920500	748803	691416	552651	1.50003e+06	650244	1.02337e+06	716333	646715	1.21948e+06	663281	711363	1.09761e+06	906025	1.00591e+06	59535.5	759338	672290	684193	1.01658e+06	410490	254633	942563	572899	476268	320830	762495	711860	512444
Sedoheptulose	76924.6	45311	143340	134714	18383.4	98689.8	59823.7	322755	270254	125041	103669	330687	143568	85945.5	123979	88661.3	99694.8	123139	75919.8	144029	29386.8	39966.4	105679	115576	222871	53405.8	141049	135782	37204	312110	165326	46514.2	129880	92736.9	225351	583263	272722	276193	44266.7	66790.3	66118.9	433462	137185	104175	133633	49090.2	58049.9	70891.2	89789.8
Sedoheptulose 7-phosphate	2.8265e+07	3.84423e+07	3.79788e+07	1.97787e+07	6.72546e+07	1.74142e+07	1.53206e+07	1.04936e+07	1.96702e+06	2.19155e+07	8.34008e+06	2.91001e+06	2.98785e+07	2.18355e+07	3.22246e+07	2.01821e+07	2.16598e+07	1.30765e+07	2.24066e+07	3.65727e+06	3.31565e+06	6.38289e+06	5.5534e+06	5.00676e+06	4.6601e+06	7.01484e+06	5.30553e+06	1.39302e+06	2.29543e+06	2.33798e+06	6.71154e+06	3.73096e+06	808797	2.92405e+06	2.96104e+06	2.75807e+06	6.47707e+06	1.17538e+06	6.77725e+06	3.50111e+06	1.0754e+07	3.78035e+06	2.75601e+06	1.10817e+08	4.16311e+06	7.74923e+06	4.01751e+06	2.19313e+06	5.76719e+06
Ser-Arg	7.28822e+07	4.37679e+06	2.92099e+06	6.35606e+06	1.0913e+07	2.09016e+07	3.76836e+07	8.9206e+06	1.5155e+07	5.62184e+06	2.22394e+06	1.33998e+07	4.72818e+06	1.20616e+07	8.60059e+06	1.05882e+07	8.31405e+06	3.92925e+06	6.15138e+06	1.05541e+07	4.54281e+06	5.83663e+06	5.10885e+06	5.56617e+06	1.26667e+07	2.05439e+07	6.50221e+06	1.77457e+07	1.80218e+06	8.8997e+06	1.32305e+07	1.15523e+07	1.21259e+07	6.6357e+06	1.37336e+07	7.02728e+06	6.49791e+06	6.68806e+06	5.83614e+06	4.29491e+06	4.91685e+06	2.014e+07	1.81694e+07	3.99833e+06	1.54349e+07	1.32305e+07	1.5432e+07	7.0708e+06	8.77411e+06
Serine	1.22001e+08	3.58579e+08	9.57434e+07	7.14717e+07	6.97533e+07	1.04037e+08	5.74461e+07	1.0384e+08	7.49049e+07	7.41353e+07	5.81763e+08	8.65726e+07	1.19573e+08	6.39311e+07	94252753	1.10516e+08	5.17959e+07	9.14622e+07	86328636	7.94585e+07	4.27529e+07	1.12024e+08	9.03376e+07	1.65057e+08	8.03122e+07	8.52996e+07	7.04259e+07	1.09418e+08	2.91977e+07	8.12151e+07	6.95938e+07	6.8646e+07	1.11218e+08	7.32922e+07	8.83537e+07	8.50032e+07	9.03595e+07	9.45941e+07	7.46357e+07	4.35767e+07	6.81681e+07	9.20432e+07	6.88029e+07	1.31418e+08	1.02448e+08	6.65953e+07	4.90333e+07	8.14994e+07	7.58128e+07
SM (32:1)	1.72834e+08	133847332	2.9383e+08	4.43449e+08	3.25483e+08	2.81876e+08	4.12639e+08	8.8566e+08	4.49776e+08	2.13934e+08	5.56157e+07	6.17375e+08	331461497	2.48633e+08	2.68285e+08	294641455	1.42636e+08	3.31312e+08	1.82352e+08	4.67051e+08	5.66792e+07	2.93642e+08	1.08042e+08	4.52943e+08	3.71232e+08	2.33794e+08	5.33581e+08	4.07624e+08	1.99541e+08	5.89176e+08	4.42394e+08	3.4131e+08	4.55756e+08	4.98488e+08	3.89736e+08	6.32734e+08	4.04923e+08	4.51894e+08	2.9089e+08	3.32246e+08	2.33111e+08	6.92329e+08	5.72053e+08	5.19653e+07	720607466	2.46659e+08	5.63341e+08	5.52052e+08	3.74302e+08
SM (34:1)	2.53761e+08	4.14034e+08	1435471870	2114006129	7.53984e+08	6.59036e+08	1913269696	7754259544	2406715810	8.89872e+08	1.10767e+08	3724418462	1685519473	5.88772e+08	8.07024e+08	1475434393	3.17518e+08	1659149672	1506793020	1529575980	8.31576e+07	1550858490	3.12393e+08	3346715260	3466556370	1380915777	3875274508	4237422224	1319360596	4600711830	3903475522	1131537586	6297736846	2273163674	4122337464	8993059085	5624656819	3270166891	8.60235e+08	3681991098	1171559235	4618887110	5457890352	2.34125e+08	5676137097	1338786008	6501221029	2819408856	1180635748
SM (36:1)	118213	915167	1.0437e+07	1.37416e+07	1.11852e+06	98654	1.32305e+07	7.61775e+07	2.17151e+07	2.0948e+06	77248	4.19385e+07	10250978	431988	491960	1.14451e+07	85091	1.18126e+07	7.46156e+06	1.08293e+07	63412.1	8.6213e+06	124262	3.05924e+07	3.10527e+07	6.81957e+06	3.63668e+07	5.07711e+07	6.96641e+06	3.49865e+07	3.78409e+07	5467871	5.27422e+07	2.59752e+07	3.32516e+07	9.24509e+07	7.20865e+07	1.93157e+07	3.91997e+06	6.99828e+07	7.67105e+06	8.39813e+07	7.54226e+07	2.80953e+06	6.87182e+07	6.77673e+06	8.40285e+07	3.20157e+07	6.39533e+06
SM (36:2)	1.61436e+07	2.09682e+07	4.80749e+07	3.48842e+07	2.48598e+07	2.33456e+07	5.72058e+07	1.02882e+08	4.83219e+07	2.81783e+07	7.25563e+06	9.6009e+07	5.67055e+07	1.68464e+07	2.22297e+07	3.94025e+07	2.57311e+07	7.8716e+07	6.72573e+07	7.81715e+07	9.04466e+06	6.7327e+07	4.71528e+07	7.68919e+07	7.33663e+07	7.38094e+07	6.4095e+07	9.89977e+07	7.45117e+07	6.21858e+07	1.04461e+08	1.13404e+08	8.62622e+07	2.52928e+08	1.44187e+08	8.43775e+07	1.15451e+08	5.90902e+07	1.1904e+08	1.50114e+08	8.84596e+07	2.1926e+08	134141316	2.97836e+07	1.4116e+08	5.93728e+07	9.66862e+07	8.23459e+07	5.03798e+07
S-Methylthioadenosine	6.29109e+07	6.56405e+07	7.10269e+07	4.57079e+07	5.36867e+07	7.57348e+07	4.0876e+07	6.49849e+07	6.74955e+07	6.60261e+07	6.86569e+07	5.10262e+07	2.3054e+07	2.67279e+07	6.01635e+07	3.55828e+07	6.34785e+07	6.692e+07	1.79074e+07	4.20876e+07	9.64522e+07	8.43674e+07	6.84492e+07	5.74263e+07	1.05709e+08	6.57433e+07	5.47835e+07	7.32276e+07	4.63037e+07	6.42043e+07	8.01789e+07	5.26685e+07	5.47844e+07	4.24647e+07	5.46673e+07	6.84636e+07	1.14008e+08	8.89967e+07	7.11354e+07	3.84752e+07	6.75187e+07	2.77546e+07	4.47014e+07	3.56504e+07	3.76465e+07	5.61109e+07	3.78539e+07	3.10904e+07	6.72587e+07
Sorbitol	296336	47458	48285.8	115597	20681.3	155975	35387.7	200052	47230.3	48014.2	125551	64699.1	76823.3	57044.5	20999.6	37499.5	44618.7	154375	83721.8	55209.9	20148.6	37718.7	67497	37475	143511	66529.7	126178	62948.8	18068.4	109272	120103	78995.4	95461.3	49857.4	135129	86466.7	111568	57236.9	94858.8	78853.1	384174	223718	288681	39878.6	121868	56139.2	220109	77268.8	57315.5
Sphinganine	6.95059e+06	4.84551e+06	1.38379e+07	1.68631e+07	9.7686e+06	1.24727e+07	1.30957e+07	1.93528e+07	1.71467e+07	1.02707e+07	6.44597e+06	1.60519e+07	2.14154e+07	2.13674e+07	8.28577e+06	1.23895e+07	6.36648e+06	9.18538e+06	1.17262e+07	1.18273e+07	7.48264e+06	1.32305e+07	1.51662e+07	2.02433e+07	1.1559e+07	1.70363e+07	3.35219e+07	2.81932e+07	1.993e+07	2.11832e+07	1.43555e+07	9.94821e+06	1.55274e+07	1.39627e+07	1.32903e+07	1.75193e+07	2.11948e+07	1.83619e+07	1.24125e+07	1.91511e+07	1.36411e+07	2.2678e+07	1.75452e+07	3.8039e+06	1.81525e+07	8.5061e+06	2.20339e+07	1.19583e+07	8.014e+06
Sphingosine	4.2399e+07	2.61881e+07	5.1667e+07	4.45109e+07	3.65991e+07	6.76699e+07	4.48475e+07	8.32266e+07	5.83323e+07	3.99135e+07	2.5765e+07	6.9795e+07	6.16881e+07	5.79096e+07	7.88709e+07	5.77716e+07	4.78554e+07	6.87913e+07	4.90072e+07	6.71464e+07	3.41935e+07	8.20016e+07	9.33918e+07	8.95188e+07	68858238	8.66317e+07	8.18714e+07	106907152	8.4189e+07	8.69346e+07	7.36017e+07	3.83944e+07	7.58315e+07	5.78705e+07	6.02705e+07	7.60592e+07	9.70575e+07	106617431	7.62012e+07	4.43354e+07	8.754e+07	6.54029e+07	5.25249e+07	2.47573e+07	7.45863e+07	2.91656e+07	6.89464e+07	2.94668e+07	5.02478e+07
Stachydrine	255353182	2.28966e+07	1672390174	7.09436e+08	1.39299e+08	150765662	8.30595e+08	1.36147e+07	2.41593e+07	3085672251	4.03676e+08	4.23631e+07	2194091139	1.78007e+08	1157416786	1.02536e+08	4547043345	6.59619e+08	1241401016	6.05938e+07	3.81645e+08	4.03121e+08	1.04629e+08	10007778125	2106660814	5.24758e+08	5.88133e+08	2.95074e+08	1147605379	580005095	1570202909	4.91525e+08	1079450309	1.29424e+08	1734388414	2092649999	1566608710	2.95777e+08	2.56939e+07	1.12912e+07	4.20494e+08	54939383	6.66451e+08	180665340	1255982238	7.15216e+08	2990848155	5.00821e+07	1237967177
Taurine	11779938916	7982582954	10920618528	9607080320	10197708143	15111754344	7880186714	14895190517	13198148052	12575083178	8930015042	12884056098	13529409744	12954818072	13705640755	12887382881	10435452647	10701397520	11564489025	10066053909	10424034417	9297097863	9432382561	13004237237	13721377354	8470538912	9249261454	11072513181	6868500119	16175872179	11586203573	5149754335	12230645350	9073469190	12801634383	12705338757	11441540503	13211550712	7597396534	8867538035	10354177240	12057030911	14543161888	5705146767	14383562027	9522169182	12375955792	11204701842	10267955082
Taurocyamine	2.48175e+06	2.55592e+06	6.23224e+06	1.41394e+07	5.48962e+06	5.08455e+06	2.02866e+06	5.7446e+06	4.63066e+06	5.5545e+06	4.73472e+06	4.09811e+06	7.42917e+06	7.81351e+06	1.81551e+07	4.81163e+06	3.19607e+06	8.29805e+06	2.4787e+06	2.47472e+06	4.93165e+06	7.13852e+06	4.78023e+06	2.16158e+07	3.72042e+06	3.28246e+06	2.58987e+06	5.94892e+06	1.5049e+07	7.05868e+06	5.49682e+06	2.97608e+06	5.64022e+06	1.84605e+06	6.77139e+06	1.98517e+07	7.77296e+06	4.3783e+06	1.91711e+06	2.97982e+06	4.38999e+06	2.92819e+06	1.30632e+07	5.24013e+06	3.2857e+06	2.28398e+06	6.99542e+06	3.46002e+06	1.9542e+06
Thioproline	9.43722e+06	5.26824e+07	1.66973e+07	9.50566e+06	1.90989e+07	7.83488e+06	9.25615e+06	2.93796e+06	3.44504e+06	2.10112e+07	124622437	5.64447e+06	7.56015e+06	9.17993e+06	2.18276e+07	1.02565e+07	2.30859e+07	1.58735e+07	3.60281e+06	4.55244e+06	7.20843e+07	1.35632e+07	1.45571e+07	6.9058e+06	8.05922e+06	5.62303e+06	6.05724e+06	1.99956e+06	4.80085e+06	3.84131e+06	3.24918e+06	4.11635e+06	1.36104e+06	7.39829e+06	4.51639e+06	2.37978e+06	3.75852e+06	7.02565e+06	1.85847e+07	2.82268e+06	1.23291e+07	3.79056e+06	1.07284e+06	3.91298e+06	1.37406e+06	6.58321e+06	409117	2.23601e+06	6.27354e+06
Thr-Arg	3.61479e+07	91299.1	1.26321e+06	1.89297e+06	2.1291e+06	5.99009e+06	2.10579e+07	5.46463e+06	4.77584e+06	1.53496e+06	509014	2.86663e+06	1.41035e+06	1.62518e+06	3.21467e+06	2.07605e+06	3.09991e+06	1.25135e+06	1.01063e+06	3.33736e+06	1.66945e+06	3.11933e+06	3.51134e+06	4.56156e+06	6.46542e+06	5.36673e+06	4.97823e+06	6.14049e+06	761883	5.56866e+06	3.23617e+06	1.16959e+07	6.8897e+06	3.61518e+06	4.88327e+06	2.74333e+06	2.53751e+06	2.37621e+06	3.2228e+06	3.00906e+06	2.75086e+06	7.76198e+06	8.87531e+06	2.52981e+06	8.81053e+06	4.49766e+06	3.74262e+06	3.357e+06	4.78804e+06
Threonate	4.71405e+08	4.18187e+08	8.04821e+08	6.70459e+08	9.40192e+08	1234327529	4.23879e+08	6.89866e+08	7.57136e+08	1416589252	5.1459e+08	8.45717e+08	1390412763	9.43797e+08	9.93592e+08	1091109147	8.15785e+08	1230964876	1570018578	2.3297e+08	9.36163e+08	6.04646e+08	3.26923e+08	809441773	7.04871e+08	3.81213e+08	6.61108e+08	857235612	3.1412e+08	5.37548e+08	6.24585e+08	3.14193e+08	6.01367e+08	515469779	8.48272e+08	5.66224e+08	6.55058e+08	5.88906e+08	6.8405e+08	5.61916e+08	8.51996e+08	6.58424e+08	7.84061e+08	3.45048e+08	4.20072e+08	7.52417e+08	438993159	1203045603	1117198755
Threonine	2.89337e+08	5.04776e+08	2.09037e+08	1.95102e+08	1.96028e+08	1.65757e+08	1.54923e+08	2.32079e+08	2.0317e+08	1.61777e+08	5.58041e+08	2.49815e+08	1.94661e+08	1.4896e+08	2.47571e+08	1.6284e+08	1.65375e+08	1.51977e+08	9.83923e+07	6.22855e+07	7.79971e+07	1.45298e+08	7.99274e+07	4.34819e+08	2.50747e+08	9.31475e+07	1.30316e+08	2.47263e+08	5.49869e+07	2.26358e+08	200428763	7.65731e+07	2.75898e+08	9.90336e+07	1.6293e+08	1.82467e+08	2.2499e+08	2.51146e+08	1.00804e+08	1.54695e+08	1.86834e+08	1.53362e+08	2.20116e+08	9.68206e+07	2.64106e+08	8.28336e+07	3.98664e+08	2.38836e+08	1.533e+08
trans-4-Hydroxyproline	1.55017e+07	6.63369e+08	1.60195e+07	1.32463e+07	2.47438e+07	2.64106e+07	4.27771e+07	1.76665e+07	3.10817e+07	5.07412e+06	1345937663	1.32305e+07	7.97485e+06	8.30548e+06	6.54393e+06	9.9886e+06	5.01302e+06	1.83959e+07	1.37405e+07	1.36316e+07	8.92735e+06	2.63902e+07	1.83965e+07	2.43285e+07	2.1384e+07	1.37327e+07	1.64238e+07	1.22566e+07	2.10958e+07	1.79526e+07	7.3897e+06	2.42467e+07	1.0271e+07	3.36609e+07	1.55718e+07	2.21489e+07	1.47149e+07	2.67509e+07	9.24081e+06	3.00928e+07	2.95205e+07	2.88827e+07	3.30051e+07	5.30586e+06	1.06657e+07	3.16722e+07	3.9711e+07	1.83187e+07	6.34825e+06
trans-Aconitate	8.2886e+07	1.02455e+08	9.11495e+07	8.85928e+07	1.36694e+08	1.22289e+08	7.09378e+07	151785917	1.08966e+08	1.24186e+08	140460028	1.28465e+08	1.2015e+08	9.6064e+07	1.21389e+08	1.32554e+08	1.14613e+08	8.39783e+07	9.57705e+07	4.59333e+07	1.67155e+08	3.92203e+07	7.1401e+07	100512301	8.56647e+07	9.99648e+07	6.03519e+07	5.63232e+07	7.99412e+07	7.52983e+07	9.53175e+07	3.319e+07	6.89828e+07	6.29662e+07	6.79273e+07	1.18501e+08	5.49626e+07	1.57086e+08	5.39063e+07	9.27196e+07	9.19961e+07	6.77085e+07	1.07526e+08	5.23609e+07	1.18504e+08	1.08312e+08	9.7758e+07	1.22626e+08	1.00765e+08
Trigonelline	1.03581e+07	2.48351e+07	8.8033e+07	1.20099e+07	7.88282e+07	2.38018e+07	6.90313e+06	2.22389e+07	6.25428e+07	9.41543e+07	3.25743e+07	2.87721e+07	8.02326e+07	1.28725e+08	1.30767e+08	1.01527e+08	9.88409e+07	4.73316e+07	9.11923e+07	7.10813e+07	9.16449e+07	6.70752e+07	7.74487e+07	2.90658e+07	2.61688e+07	8.90926e+07	3.63648e+07	2.68278e+07	6.31283e+07	2.37343e+07	2.22579e+07	3.5959e+07	2.20581e+07	5.24739e+07	3.05109e+07	2.12257e+07	2.21219e+07	3.27802e+07	6.85505e+07	2.35353e+07	8.53351e+07	3.68026e+07	1.80728e+07	5.22523e+07	2.77235e+07	9.04345e+07	2.834e+07	4.46135e+07	6.73556e+07
Tryptophan	4.65077e+07	2.01923e+08	5.18414e+07	4.41766e+07	7.15381e+07	5.95956e+07	3.26244e+07	5.05085e+07	5.95895e+07	5.19289e+07	3.20262e+08	4.38224e+07	7.57258e+07	7.30997e+07	1.15084e+08	6.29164e+07	6.67692e+07	4.09042e+07	5.76502e+07	4.14463e+07	1.52364e+08	4.24742e+07	5.25875e+07	9.79723e+07	4.74439e+07	5.05613e+07	4.62607e+07	3.61224e+07	2.17549e+07	6.01596e+07	4.009e+07	3.33686e+07	6.07471e+07	2.74209e+07	3.70493e+07	4.11587e+07	3.70382e+07	8.11269e+07	4.32022e+07	3.57088e+07	6.07971e+07	3.64244e+07	2.95253e+07	3.03785e+07	4.35803e+07	4.74962e+07	5.9748e+07	8.14442e+07	9.00012e+07
Tyr-Arg	996875	437833	550289	1.02288e+06	684712	723920	1.09201e+06	1.30045e+06	1.14155e+06	928384	266832	816178	553612	614257	1.09123e+06	788014	1.06631e+06	495125	379163	1.21841e+06	1.73508e+06	1.09182e+06	1.07156e+07	1.72342e+06	1.78557e+06	1.63568e+06	1.39419e+06	1.12296e+06	490008	1.09217e+06	1.45801e+06	3.56207e+06	1.0771e+06	1.21826e+06	1.67468e+06	501365	1.18481e+06	626389	1.43347e+06	1.00475e+06	1.241e+06	2.15833e+06	1.8368e+06	841402	850538	1.55142e+06	390079	1.40578e+06	1.76976e+06
Tyrosine	1.47179e+08	4.64857e+08	1.47258e+08	2.06299e+08	121240432	1.187e+08	1.01763e+08	1.0086e+08	1.12876e+08	1.18678e+08	711906138	7.56255e+07	1.29935e+08	368577644	1.46137e+08	1.02069e+08	1.82489e+08	7.03722e+07	1.8435e+08	1.19647e+08	1.77853e+08	1.8324e+08	1.05552e+08	1.56681e+08	5.99279e+07	1.54659e+08	1.0855e+08	6.65897e+07	9.36908e+07	8.46409e+07	6.1498e+07	4.8192e+07	1.12761e+08	1.26048e+08	6.65315e+07	7.97484e+07	5.84502e+07	8.94688e+07	1.07424e+08	7.76092e+07	1.7037e+08	1.563e+08	6.90484e+07	2.14855e+08	8.63455e+07	205504079	1.30064e+08	1.5395e+08	1.3319e+08
UDP-D-galacturonate	399323	229575	263967	382034	245098	320479	187752	1.39298e+06	781941	277334	502235	820773	303206	588383	528925	337552	413805	322876	325149	1.21814e+06	213179	1.09664e+06	738097	451512	525899	700430	1.23907e+06	845324	670361	1.23489e+06	1.36716e+06	135977	555920	209707	583713	1.44463e+06	1.0948e+06	750762	667698	676574	306587	350959	845116	432322	1.39053e+06	366121	595963	197339	110061
UDP-glucose	1.59947e+08	1.2197e+08	2.12076e+08	1.00666e+08	1.43352e+08	2.22308e+08	7.62691e+07	1.90944e+08	2.00113e+08	2.00137e+08	1.56247e+08	1.60851e+08	2.56795e+08	2.7293e+08	2.21128e+08	2.48233e+08	1.82439e+08	130407877	1.86042e+08	1.92483e+08	1.99655e+08	1.61102e+08	1.16262e+08	2.72615e+08	1.25227e+08	1.07892e+08	1.1679e+08	1.41702e+08	1.62084e+08	1.91417e+08	1.73687e+08	6.2568e+07	1.40842e+08	1.18946e+08	1.48034e+08	1.55303e+08	1.66539e+08	2.00608e+08	1.27463e+08	1.29225e+08	1.78904e+08	1.62101e+08	1.59482e+08	1.78215e+08	1.63786e+08	1.67526e+08	2.25083e+08	1.52858e+08	1.45511e+08
UDP-N-acetylglucosamine	2.01027e+08	147577026	2.01709e+08	1.74591e+08	168245790	305008156	1.35426e+08	1.69995e+08	2.08914e+08	1.9161e+08	173489622	2.2633e+08	2.8765e+08	230421527	2.83003e+08	2.33093e+08	1.67446e+08	1.05557e+08	1.96425e+08	128165687	2.36231e+08	129392954	1.11404e+08	2.2339e+08	1.67431e+08	1.4674e+08	9.80988e+07	1.68597e+08	1.05869e+08	1.79185e+08	1.82301e+08	6.23157e+07	2.04716e+08	1.39007e+08	1.62667e+08	1.55839e+08	1.63289e+08	2.63228e+08	1.09851e+08	1.02394e+08	2.05411e+08	160665277	1.25435e+08	8.25331e+07	1.90836e+08	1.5361e+08	2.29537e+08	2.40302e+08	1.77528e+08
Uracil	8.10332e+06	1.87792e+06	1.21956e+06	1.79527e+06	610474	1.56335e+07	1.98453e+06	3.59702e+06	1.65105e+06	1.11559e+06	1.39789e+06	1.26813e+06	1.04205e+06	3.3203e+06	1.69875e+06	1.46389e+06	1.64563e+06	2.44586e+06	7.25643e+06	2.2034e+06	5.48152e+07	1.37008e+07	2.28283e+06	6.47158e+06	1.16984e+07	8.56129e+06	3.30426e+06	2.90116e+06	3.15743e+06	3.16831e+06	3.54459e+06	1.2126e+07	2.43826e+07	2.12887e+07	1.15018e+07	1.05843e+06	4.3941e+06	2.35731e+07	1.21921e+07	2.01669e+06	3.43567e+07	5.409e+06	3.76229e+06	1.80882e+07	4.292e+06	4.00812e+07	5.36197e+06	1.92001e+07	1.7695e+07
Urate	1.52313e+07	3.5534e+08	2.23279e+08	7.74734e+07	1.73425e+08	1.46785e+08	2.4494e+07	3.00015e+07	8.8133e+07	4.1301e+08	7.53329e+08	1.53503e+08	1.51362e+08	2.50146e+08	1.2033e+08	7.97497e+07	2.90799e+08	5.14321e+08	3.80125e+08	5.77165e+07	5.05276e+07	6.17741e+07	2.29854e+08	2.052e+07	339450972	2.61989e+07	7.0709e+07	8.25655e+07	3.56211e+07	1.71488e+08	1.41769e+07	1.00443e+08	4.02202e+07	9.77006e+07	1.16578e+08	9.68454e+07	3.86163e+07	4.41082e+07	3.53859e+07	2.73985e+07	1.6311e+07	1.88232e+08	6.58562e+07	1112598820	2.29471e+07	4.73896e+07	5.10455e+07	1.92425e+07	2.52189e+07
Uridine	6.78531e+06	8.13196e+06	2.70829e+06	1.73799e+06	1.88453e+06	4.93835e+06	2.32049e+06	1.82759e+06	2.66437e+06	2.20616e+06	1.72701e+07	1.95616e+06	2.96917e+06	3.56676e+06	2.56932e+06	2.64804e+06	2.34314e+06	1.38561e+06	1.59089e+06	1.88039e+06	7.8201e+06	1.96701e+06	3.2638e+06	1.87467e+06	2.2481e+06	1.76121e+06	2.64981e+06	1.19183e+06	1.84342e+06	2.21394e+06	1.35457e+06	1.49794e+06	1.28632e+06	1.27421e+06	1.28638e+06	2.73112e+06	2.37144e+06	1.76954e+06	3.12858e+06	1.07444e+06	5.31669e+06	1.17615e+06	1.61742e+06	1.002e+06	1.54966e+06	2.52087e+06	905800	1.4472e+06	1.65745e+06
Uridine diphosphate	7.48404e+07	1.7733e+07	1.87188e+07	1.69896e+07	2.08805e+07	1.24742e+07	3.24799e+07	9.64621e+06	1.36424e+07	1.46757e+07	1.40241e+07	2.23206e+07	9.90467e+06	2.16318e+07	1.82485e+07	1.39756e+07	2.29307e+07	8.18422e+06	7.93877e+06	1.94422e+07	2.84033e+07	1.87724e+07	2.25232e+07	9.58538e+06	1.05461e+07	1.68008e+07	1.41616e+07	1.01881e+07	1.76833e+07	7.96089e+06	1.20052e+07	6.25555e+06	5.78396e+06	9.08296e+06	5.76251e+06	1.55688e+07	9.13415e+06	1.26234e+07	1.91135e+07	1.5952e+07	1.58489e+07	6.27836e+06	7.51625e+06	1.07417e+07	6.99228e+06	1.84202e+07	1.13435e+07	9.3173e+06	7.82911e+06
Uridine monophosphate	4.35737e+07	1.38996e+06	1.29403e+06	1.94221e+06	1.81181e+06	1.68883e+06	5.48288e+06	2.05077e+06	1.30211e+06	1.13983e+06	1.03204e+06	1.83005e+06	1.4173e+06	1.21004e+06	1.22388e+06	1.42021e+06	1.28421e+06	635693	756475	1.53908e+06	1.98287e+06	1.7713e+06	2.7692e+06	1.42019e+06	2.24426e+06	989874	2.4548e+06	2.41135e+06	1.40464e+06	1.60591e+06	1.74614e+06	1.13187e+06	1.21683e+06	1.09396e+06	1.16221e+06	1.64447e+06	3.57582e+06	1.27915e+06	2.20773e+06	1.877e+06	2.09435e+06	1.07264e+06	3.22173e+06	768095	1.70352e+06	1.45087e+06	2.07223e+06	1.6311e+06	884257
Uridine triphosphate	3.56117e+07	6.14108e+07	3.69189e+07	2.67639e+07	4.63887e+07	4.19181e+07	3.16623e+07	2.94309e+07	37779770	4.47857e+07	7.90777e+07	3.9406e+07	2.84152e+07	7.59398e+07	8.2753e+07	4.89511e+07	5.49388e+07	3.00172e+07	3.29834e+07	3.06589e+07	1.08857e+08	3.50222e+07	2.89337e+07	2.51867e+07	1.87755e+07	3.34842e+07	1.84564e+07	2.34141e+07	4.466e+07	2.45682e+07	3.33316e+07	1.53982e+07	1.46574e+07	1.47851e+07	1.25535e+07	3.90539e+07	3.32955e+07	3.45417e+07	3.71811e+07	2.33854e+07	3.41058e+07	1.32305e+07	2.01305e+07	1.93922e+07	2.19817e+07	4.3172e+07	2.1919e+07	1.49358e+07	2.03599e+07
Valine	1.31129e+08	5.24954e+08	9.84979e+07	8.47714e+07	1.49527e+08	1.11089e+08	1.05201e+08	4.82314e+07	5.58459e+07	1.19195e+08	7.70693e+08	4.51736e+07	1.33264e+08	1.20525e+08	9.98964e+07	8.26364e+07	1.16289e+08	1.00022e+08	1.33405e+08	4.62671e+07	1.32787e+08	4.84409e+07	6.4817e+07	1.09029e+08	4.26673e+07	5.52484e+07	4.09892e+07	5.84496e+07	5.03321e+07	6.97056e+07	5.37691e+07	4.72878e+07	1.25041e+08	5.38944e+07	3.82079e+07	6.72687e+07	5.21899e+07	8.44087e+07	5.84838e+07	4.14766e+07	1.03327e+08	4.78605e+07	5.23862e+07	4.08523e+07	7.56144e+07	7.22386e+07	7.1747e+07	1.19647e+08	8.53622e+07
Val-Lys	2.7824e+07	2.70085e+07	1.67576e+07	2.03506e+07	3.77337e+07	2.48562e+07	1.70596e+07	1.35132e+07	1.79595e+07	3.88383e+07	3.5855e+07	1.43052e+07	2.59429e+07	3.82945e+07	2.77192e+07	6.02799e+07	2.93367e+07	1.48215e+07	5.17303e+07	2.07837e+07	6.94815e+07	1.4772e+07	2.11815e+07	2.1346e+07	2.13238e+07	1.41332e+07	1.68524e+07	2.54473e+07	4.35313e+07	1.32305e+07	1.54583e+07	1.47599e+07	1.74917e+07	1.40562e+07	1.05428e+07	1.17813e+07	1.39996e+07	1.97024e+07	2.67491e+07	1.84486e+07	3.08854e+07	1.05536e+07	1.4542e+07	191052974	1.7149e+07	1.84009e+07	1.57675e+07	1.63142e+07	1.60757e+07
Xanthine	687359	7.25239e+06	542637	594627	606841	1.39364e+06	490462	328207	483829	578934	1.04243e+07	465441	659271	2.39462e+06	434825	1.19519e+06	455576	1.02328e+06	719843	282965	46284.1	201252	643864	226049	654075	259753	2.00874e+06	641006	204579	531666	834660	752470	111294	431261	541039	1.02622e+06	869305	237831	151956	1.39718e+06	518100	945371	619136	122032	588737	175827	469741	548293	729006
[truncated: 26 more columns]

## Sheet: Supplementary Dataset 2
Neutrophil Mild vs Control significant metabolites (analyzed using MetaboAnalyst with log transformed data from Supplementary dataset 1). Statistical significance was assessed with two-tailed t-tests followed by multiple comparisons correction.							Neutrophil Severe vs control significant metabolites (analyzed using MetaboAnalyst with log transformed data from Table S1). Statistical significance was assessed with two-tailed t-tests followed by multiple comparisons correction.							Neutrophil Severe vs Mild significant metabolites (analyzed using MetaboAnalyst with log transformed data from Table S1). Statistical significance was assessed with two-tailed t-tests followed by multiple comparisons correction.
	FC	log2(FC)	p.adjusted	=-LOG10(p.adjusted)				FC	log2(FC)	p.adjusted	=-LOG10(p.adjusted)				FC	log2(FC)	p.adjusted	=-LOG10(p)
Glucuronolactone	2.7274	1.4475	1.176e-07	6.9296			Anserine	0.016082	-5.9584	5.2986e-08	7.2758			Erythrose 4-phosphate	0.091821	-3.445	8.7862e-07	6.0562
Fucose 1-phosphate	0.16107	-2.6343	3.6441e-07	6.4384			Thioproline	0.11058	-3.1769	2.0987e-07	6.6781			Anserine	0.050743	-4.3006	1.0795e-06	5.9668
PE (40:5)	5.4801	2.4542	3.6441e-07	6.4384			Fucose 1-phosphate	0.18667	-2.4214	3.025e-07	6.5193			Glu-Glu	1.8726	0.90505	0.00063725	3.1957
Hypoxanthine	0.28524	-1.8098	5.3927e-06	5.2682			Erythrose 4-phosphate	0.099223	-3.3332	3.2266e-07	6.4912			Methylguanine	4.2321	2.0814	0.001169	2.9322
Glucose 6-phosphate	0.34049	-1.5543	5.3927e-06	5.2682			Fructose 6-phosphate	0.35363	-1.4997	3.2266e-07	6.4912			Creatine	1.703	0.76805	0.001169	2.9322
Fructose 6-phosphate	0.38361	-1.3823	8.0626e-06	5.0935			Hypoxanthine	0.21349	-2.2278	4.0115e-07	6.3967			Deoxycytidine monophosphate	0.42303	-1.2412	0.00135	2.8697
Sedoheptulose 7-phosphate	0.34761	-1.5245	2.3202e-05	4.6345			beta-Alanine	3.7726	1.9156	4.0115e-07	6.3967			Glycerol 3-phosphate	2.0896	1.0632	0.00135	2.8697
N-Acetylserine	0.64492	-0.63281	2.3202e-05	4.6345			Histamine	0.10784	-3.2131	4.28e-07	6.3686			3-Methylhistidine	0.24014	-2.0581	0.0021966	2.6582
Guanine	0.45321	-1.1418	3.2925e-05	4.4825			PE (40:5)	5.633	2.4939	4.8309e-07	6.316			Thioproline	0.27726	-1.8507	0.0021966	2.6582
Deoxypentose monophosphates	2.4465	1.2907	0.00022819	3.6417			Cystathionine	26.371	4.7209	5.7005e-07	6.2441			glutamyllysine	0.31468	-1.6681	0.0028779	2.5409
Malate	0.53958	-0.8901	0.00022819	3.6417			Malate	0.44179	-1.1786	7.9076e-07	6.102			Cystathionine	2.7131	1.4399	0.0037225	2.4292
6-Phosphonogluconolactone	0.065574	-3.9307	0.00034063	3.4677			Guanosine diphosphate mannose	0.4662	-1.101	1.5034e-06	5.8229			Glycerophosphoinositol	1.5828	0.66248	0.0037225	2.4292
PE (34:2)	2.1051	1.0739	0.00039163	3.4071			Glycylglutamine	2.5526	1.3519	2.3618e-06	5.6268			Guanosine diphosphate mannose	0.68702	-0.54157	0.0037225	2.4292
Uracil	4.0338	2.0121	0.00043279	3.3637			Sedoheptulose 7-phosphate	0.24582	-2.0243	2.4554e-06	5.6099			Stachydrine	0.29868	-1.7433	0.0040054	2.3973
Ribulose/Ribose/Xylulose 5-phosphate	0.32231	-1.6335	0.00053242	3.2737			β-Hydroxycarnitine (6:0)	2.5927	1.3744	2.4554e-06	5.6099			Hypotaurine	2.4478	1.2915	0.0040054	2.3973
SM (d18:1/18:1)	2.2197	1.1504	0.00066571	3.1767			dimethylglycine	2.7965	1.4836	1.1377e-05	4.944			beta-Alanine	1.9379	0.95447	0.0040054	2.3973
6-Phosphogluconate	0.2343	-2.0936	0.00069024	3.161			Gamma-aminobutyrate	2.1716	1.1187	1.1377e-05	4.944			Dihydrouracil	1.7974	0.84593	0.0040054	2.3973
PE (36:3)	1.7291	0.79003	0.00069024	3.161			Creatinine	0.22646	-2.1427	1.1379e-05	4.9439			Glycine	1.3396	0.4218	0.0040054	2.3973
CDP-ethanolamine	0.70995	-0.49421	0.00069024	3.161			Adenosine cyclic phosphate	0.35039	-1.513	1.1379e-05	4.9439			Uridine monophosphate	1.7988	0.84704	0.0044422	2.3524
Hexose_RT7.2	0.071597	-3.804	0.0008224	3.0849			Glu-Pro	1.7712	0.8247	1.1393e-05	4.9433			β-Hydroxycarnitine (16:0)	1.7422	0.80093	0.0056729	2.2462
Histamine	0.29716	-1.7507	0.00085201	3.0696			Methylguanine	12.756	3.6731	1.1468e-05	4.9405			Salicylamide	0.5354	-0.90132	0.0058811	2.2305
Ophthalmate	2.0253	1.0181	0.00085201	3.0696			PS (34:2)	4.357	2.1233	1.1468e-05	4.9405			PS (38:5)	0.56856	-0.81461	0.0066045	2.1802
Hexose_RT7.7	2.7918	1.4812	0.0013152	2.881			Carnitine (4:0)	2.9996	1.5848	1.1965e-05	4.9221			3-Hydroxypyruvate	0.63367	-0.65819	0.0066045	2.1802
Creatinine	0.39464	-1.3414	0.0013152	2.881			N-Acetylornithine	0.23369	-2.0973	1.3718e-05	4.8627			N,N-Dimethylarginine	1.5511	0.63332	0.0066045	2.1802
PE (34:1)	2.414	1.2714	0.0013152	2.881			Glucose 6-phosphate	0.37903	-1.3996	1.3925e-05	4.8562			PI (32:0)	0.56897	-0.81357	0.0067752	2.1691
Valine	0.42004	-1.2514	0.0013152	2.881			Allantoin	0.2686	-1.8964	1.557e-05	4.8077			PS (40:7)	0.55266	-0.85554	0.0082111	2.0856
Adenosine cyclic phosphate	0.43372	-1.2052	0.0013152	2.881			Phosphorylcholine	1.736	0.79578	1.8004e-05	4.7446			Phosphorylcholine	1.3789	0.46353	0.0093684	2.0283
Uridine triphosphate	0.62914	-0.66854	0.0013152	2.881			Glutathione disulfide	0.30471	-1.7145	1.9464e-05	4.7108			Leu-Val	0.49955	-1.0013	0.010885	1.9632
Inosine monophosphate	0.10356	-3.2714	0.0013223	2.8787			Deoxypentose monophosphates	3.2723	1.7103	1.9977e-05	4.6995			β-Hydroxycarnitine (6:0)	1.5993	0.67742	0.011595	1.9357
N-Acetylcitrulline	2.2906	1.1958	0.0013551	2.868			Glucuronolactone	2.257	1.1744	1.9977e-05	4.6995			N-Acetylcitrulline	0.56953	-0.81217	0.014465	1.8397
3-Hydroxycarnitine (6:0)	1.6212	0.69702	0.0013551	2.868			Ophthalmate	2.5874	1.3715	2.455e-05	4.61			3-Methyl-2-oxovalerate	0.50507	-0.98545	0.019285	1.7148
PS (40:5)	2.4155	1.2723	0.0021203	2.6736			Deoxycytidine monophosphate	0.35692	-1.4863	3.3446e-05	4.4757			Phosphoenolpyruvate	0.70479	-0.50473	0.019285	1.7148
AICAR	6.9613	2.7994	0.0021517	2.6672			PC (32:0)	2.7464	1.4575	4.2762e-05	4.3689			Allantoin	0.35255	-1.5041	0.020711	1.6838
PC (34:2)	1.5014	0.58634	0.0021517	2.6672			PE (36:2)	1.939	0.95535	4.4731e-05	4.3494			β-Hydroxycarnitine (14:0)	1.4901	0.57537	0.020711	1.6838
Guanosine diphosphate mannose	0.67858	-0.55941	0.0021517	2.6672			PE (34:1)	2.723	1.4452	6.8554e-05	4.164			Arginine	0.78644	-0.34659	0.020711	1.6838
Glycerol 3-phosphate	0.57027	-0.81028	0.0024251	2.6153			PC (36:2)	1.776	0.82866	6.8554e-05	4.164			Gamma-aminobutyrate	1.508	0.59261	0.024071	1.6185
N-Acetylneuraminate	2.1226	1.0858	0.0024277	2.6148			P-DMEA	1.5698	0.65062	6.8554e-05	4.164			NAD+	1.3766	0.46108	0.024071	1.6185
PE (38:4)	1.8007	0.84855	0.0024277	2.6148			PE (36:3)	2.1736	1.1201	7.2566e-05	4.1393			N-Formylmethionine	1.492	0.57725	0.026572	1.5756
4-Guanidinobutanoate	0.40253	-1.3128	0.0029682	2.5275			Cysteate	2.0867	1.0612	7.2566e-05	4.1393			Tyr-Arg	0.60103	-0.7345	0.029099	1.5361
2-Mannosyl-3-phosphoglycerate	0.075668	-3.7242	0.003122	2.5056			6-Phosphogluconate	0.15255	-2.7127	7.425e-05	4.1293			NADP+	0.65523	-0.60993	0.030455	1.5163
PS (36:4)	2.021	1.0151	0.0031668	2.4994			Glutamate	1.3086	0.38806	0.00011548	3.9375			Arg-Ala	0.67027	-0.5772	0.032292	1.4909
S-Adenosylmethionine	0.66573	-0.58698	0.0032573	2.4871			Hexose_RT7.2	0.059133	-4.0799	0.00011837	3.9267			1,3/ 2,3-Bisphosphoglycerate	0.018298	-5.7722	0.03529	1.4524
PS (34:2)	2.694	1.4297	0.003647	2.4381			PC (34:1)	1.9071	0.93137	0.00015628	3.8061			N-Acetylornithine	0.26239	-1.9302	0.037139	1.4302
Histidine	0.40273	-1.3121	0.0039198	2.4067			PC (34:2)	1.6463	0.71922	0.00015628	3.8061			ADP-ribose	1.6203	0.69631	0.037139	1.4302
Tyr-Arg	2.1094	1.0768	0.0039533	2.403			Aminoisobutanoate	2.4634	1.3007	0.00021468	3.6682			PE (38:5)	0.77806	-0.36205	0.037139	1.4302
PS (38:5)	1.9995	0.99967	0.0049659	2.304			SM (d18:1/18:0)	2.2751	1.186	0.00028163	3.5503			P-DMEA	1.2573	0.33035	0.037139	1.4302
N-Acetylcysteine	0.34473	-1.5365	0.0049945	2.3015			Creatine	1.796	0.84479	0.00030817	3.5112			Glutamate	1.1565	0.20981	0.037139	1.4302
Ribose	1.7466	0.80452	0.0052518	2.2797			Platelet-activating factor	0.52106	-0.94047	0.0003846	3.415			Inosine	1.9734	0.98067	0.039348	1.4051
Glu-Gln	0.41605	-1.2652	0.0058414	2.2335			SM (d18:1/16:0)	1.9704	0.97849	0.00052238	3.282			Galacturonate	1.5602	0.64174	0.039348	1.4051
Hexose_RT8.7	2.2073	1.1423	0.0058414	2.2335			Threonate	0.60343	-0.72875	0.00052258	3.2818			Taurocyamine	2.1193	1.0836	0.04212	1.3755
Glutathione disulfide	0.48537	-1.0428	0.0058414	2.2335			2-Methylmaleate	0.58802	-0.76607	0.00061615	3.2103			Aminoisobutanoate	1.753	0.80981	0.042363	1.373
PE (36:2)	1.6885	0.75571	0.0058691	2.2314			Guanine	0.52561	-0.92794	0.00064217	3.1924			β-Hydroxycarnitine (4:0)	1.437	0.52307	0.044099	1.3556
Guanidinoacetate	0.5867	-0.76931	0.0064506	2.1904			NADH	0.37246	-1.4248	0.00073919	3.1312			PS (38:3)	1.182	0.24121	0.045164	1.3452
Inosine	0.21186	-2.2388	0.0068494	2.1643			6-Phosphonogluconolactone	0.084498	-3.5649	0.0007816	3.107			Carnitine (4:0)	1.6237	0.69931	0.046556	1.332
Thioproline	0.39882	-1.3262	0.0068494	2.1643			Acetylcholine	1.7668	0.82116	0.00081677	3.0879			Acetylcholine	1.4218	0.50774	0.048159	1.3173
Carnitine (4:0)	1.8474	0.88547	0.0068548	2.164			NADP+	0.60476	-0.72556	0.00092844	3.0322			Pipecolate	1.5285	0.6121	0.049066	1.3092
PI (32:0)	1.9967	0.99762	0.0069401	2.1586			PC (32:1)	1.5821	0.66187	0.0010908	2.9623
PS (40:6)	1.9968	0.99766	0.0069702	2.1568			PS (36:1)	2.5285	1.3383	0.0012351	2.9083
PE (38:5)	1.989	0.99205	0.007043	2.1522			PE (34:2)	2.5139	1.3299	0.0012351	2.9083
dimethylglycine	2.3987	1.2622	0.0074706	2.1266			N,N-Dimethylarginine	1.7187	0.78132	0.0012351	2.9083
glutamyllysine	2.7419	1.4551	0.0080873	2.0922			PC (40:5)	1.4197	0.50557	0.0013039	2.8848
Glycineamideribotide	2.5812	1.368	0.0081515	2.0888			Carnitine (10:0)	2.1203	1.0843	0.0015022	2.8233
beta-Alanine	1.9468	0.96109	0.0084427	2.0735			Carnitine (6:0)	1.6353	0.70953	0.0015625	2.8062
trans-Aconitate	0.76564	-0.38526	0.0090206	2.0448			PS (40:5)	2.0041	1.003	0.0016569	2.7807
SAICA	2.7817	1.476	0.0095383	2.0205			Glycerophosphoglycerol	2.7071	1.4367	0.0016998	2.7696
Itaconate	0.63435	-0.65665	0.0095383	2.0205			PC (40:8)	0.54716	-0.86996	0.0017259	2.763
propionylcholine	1.872	0.90457	0.0096216	2.0168			Carnitine (3:0)	1.8448	0.8835	0.0019535	2.7092
Cysteate	1.5166	0.60085	0.0096216	2.0168			PE (36:1)	1.896	0.92295	0.0020593	2.6863
Leucine	0.23153	-2.1107	0.0099728	2.0012			Guanidinoacetate	0.54185	-0.88404	0.0021743	2.6627
NADH	0.53123	-0.9126	0.0099728	2.0012			PC (40:4)	1.7081	0.77238	0.0021743	2.6627
Phosphoenolpyruvate	1.5037	0.58854	0.0099728	2.0012			trans-Aconitate	0.74647	-0.42184	0.0025343	2.5961
SM (d18:1/18:0)	2.8264	1.499	0.010274	1.9883			Valine	0.44218	-1.1773	0.0026125	2.5829
Cytidine	0.28703	-1.8007	0.011548	1.9375			Sphingosine	1.5492	0.63152	0.002881	2.5405
Orotidine	1.8967	0.92349	0.011548	1.9375			Homovanillate	2.7679	1.4688	0.003238	2.4897
Glycerophosphoinositol	0.70823	-0.49771	0.011577	1.9364			Hydroxyphenyllactate	2.7679	1.4688	0.003238	2.4897
Glu-Pro	1.4432	0.52924	0.012255	1.9117			Uridine triphosphate	0.54725	-0.86973	0.0033302	2.4775
Urate	0.49383	-1.0179	0.012801	1.8928			Citrulline	0.63644	-0.65191	0.003766	2.4241
Threonate	0.69492	-0.52509	0.012801	1.8928			1,3/ 2,3-Bisphosphoglycerate	0.18138	-2.4629	0.0038657	2.4128
N,N,N-Trimethyllysine	0.81897	-0.28811	0.013163	1.8806			PS (38:3)	2.6249	1.3922	0.0038657	2.4128
Kynurenine	0.46202	-1.114	0.013974	1.8547			Guanosine diphosphate	0.54697	-0.87046	0.0040327	2.3944
Citicoline	0.65163	-0.61787	0.015939	1.7975			PE (38:4)	1.7873	0.83775	0.0040373	2.3939
Allantoin	0.76189	-0.39235	0.017185	1.7649			Hydroxycitrate	0.57572	-0.79657	0.0040902	2.3883
Adenosine monophosphate	1.2235	0.29097	0.018144	1.7413			4alpha-Hydroxyformyl-4beta-methyl-5alpha-cholest-8-en-3beta-ol	0.61414	-0.70335	0.0042526	2.3713
2-/3-Phosphoglycerate	1.7955	0.8444	0.018477	1.7334			Arginine	0.32077	-1.6404	0.004728	2.3253
Carnitine	1.3901	0.47523	0.01937	1.7129			Orotidine	1.8798	0.91059	0.0050014	2.3009
Aminoisobutanoate	1.4053	0.49085	0.019857	1.7021			Inosine monophosphate	0.1278	-2.9681	0.0051922	2.2846
Xanthine	0.3456	-1.5328	0.020027	1.6984			Tyrosine	0.53431	-0.90424	0.0051922	2.2846
Uridine	0.56405	-0.8261	0.020588	1.6864			Dihydrouracil	1.8014	0.84908	0.0051922	2.2846
Methionine	0.23135	-2.1119	0.020624	1.6856			Ribulose/Ribose/Xylulose 5-phosphate	0.43203	-1.2108	0.005641	2.2486
Leu-Val	1.8466	0.88487	0.020624	1.6856			Glu-Glu	1.4501	0.53615	0.005641	2.2486
PC (34:1)	1.8451	0.88371	0.020624	1.6856			β-Hydroxycarnitine (16:0)	1.7331	0.79334	0.0074577	2.1274
Homovanillate	1.695	0.76131	0.020624	1.6856			3-Hydroxypyruvate	0.49215	-1.0228	0.008072	2.093
Hydroxyphenyllactate	1.695	0.76131	0.020624	1.6856			Adenosine diphosphate	0.69194	-0.53127	0.0085664	2.0672
Carnitine (5:0)	3.6536	1.8693	0.020631	1.6855			DHAP_isomer	4.0806	2.0288	0.0086411	2.0634
Indoxyl sulfate	0.12723	-2.9745	0.022197	1.6537			Hexose_RT8.7	2.9625	1.5668	0.0087566	2.0577
Cytidine triphosphate	0.7162	-0.48156	0.022793	1.6422			Deoxyguanosine diphosphate	0.65024	-0.62096	0.0093271	2.0303
PS (40:7)	1.7442	0.80257	0.031566	1.5008			Itaconate	0.64793	-0.62608	0.0097687	2.0102
Uridine diphosphate	0.65107	-0.61911	0.031566	1.5008			Indoxyl sulfate	0.16608	-2.5901	0.0098428	2.0069
UDP-N-acetylglucosamine	0.79941	-0.32299	0.031566	1.5008			Glucosamine 6-sulfate	1.3484	0.43121	0.010313	1.9866
PE (36:1)	1.8093	0.85541	0.034142	1.4667			PE (38:1)	1.6088	0.68596	0.012962	1.8873
PC (32:1)	1.5191	0.60323	0.034239	1.4655			Orotate	0.69782	-0.51908	0.013689	1.8636
Glycylglutamine	1.9756	0.98227	0.036646	1.436			2-Mannosyl-3-phosphoglycerate	0.099531	-3.3287	0.01408	1.8514
Tyrosine	0.60654	-0.72133	0.036646	1.436			Uracil	1.795	0.844	0.01423	1.8468
Adenosine	0.6445	-0.63376	0.036646	1.436			Leucine	0.23245	-2.105	0.014335	1.8436
PS (38:6)	1.7996	0.84769	0.037341	1.4278			propionylcholine	1.8716	0.90428	0.014335	1.8436
Glycine	0.8278	-0.27264	0.037341	1.4278			PC (36:1)	1.7583	0.81418	0.014407	1.8414
N-Acetylornithine	0.89061	-0.16713	0.042815	1.3684			N-Acetylserine	0.7728	-0.37184	0.014407	1.8414
PC (36:2)	1.5766	0.65683	0.046867	1.3291			Galacturonate	1.7417	0.80047	0.014618	1.8351
Carnosine	0.7125	-0.48904	0.046867	1.3291			SM (d18:1/18:1)	1.8576	0.89347	0.014678	1.8333
SM (d18:1/16:0)	1.9717	0.97946	0.047754	1.321			PC (40:6)	1.317	0.39727	0.014678	1.8333
Phenylalanine	0.4992	-1.0023	0.04959	1.3046			Phosphoethanolamine	1.4816	0.56716	0.016121	1.7926
							3-Hydroxycarnitine (4:0)	1.5408	0.62363	0.016957	1.7707
							Cytidine cyclic phosphate	0.21892	-2.1915	0.01823	1.7392
							ADP-ribose	1.4754	0.56114	0.018606	1.7303
							Urate	0.39645	-1.3348	0.018831	1.7251
							PS (36:4)	1.8029	0.85033	0.020918	1.6795
							N-Acetylcysteine	0.40571	-1.3015	0.022937	1.6395
							Adenosine monophosphate	1.3497	0.43266	0.023367	1.6314
							3-Methylhistidine	0.37535	-1.4137	0.023904	1.6215
							Stachydrine	0.35564	-1.4915	0.025888	1.5869
							Carnitine	1.5656	0.64674	0.025888	1.5869
							NAD+	1.3603	0.44392	0.025888	1.5869
							N,N,N-Trimethyllysine	0.72682	-0.46032	0.02853	1.5447
							Glu-Gln	0.56511	-0.8234	0.02974	1.5267
							Ribose	1.6656	0.73605	0.03372	1.4721
							Adenosine triphosphate	0.73204	-0.45	0.03518	1.4537
							3-Hydroxycarnitine (14:0)	1.4479	0.53397	0.035644	1.448
							Carnosine	0.66875	-0.58046	0.036444	1.4384
							PE (40:7)	1.352	0.43506	0.036686	1.4355
							Hypotaurine	1.9394	0.95562	0.039856	1.3995
							CDP-ethanolamine	0.83208	-0.2652	0.040791	1.3894
							choline	1.8416	0.88096	0.042088	1.3758
							4-Guanidinobutanoate	0.61449	-0.70254	0.046392	1.3336
							Tryptophan	0.63905	-0.64599	0.049431	1.306
							Guanosine monophosphate	0.81205	-0.30036	0.049431	1.306
							Cytidine triphosphate	0.732	-0.45009	0.049897	1.3019
Figure S2-4: FDR values for Figure S2a ( Analyzed by MetaboAnalyst with log transformed data from Table S1)
	f.value	p.value	-log p	FDR	Fisher's LSD					Figure S2-5: FDR values for figure S2b ( Analyzed by MetaboAnalyst with log transformed data from Table S1)
Arginine	8.5332	0.00047237	3.3257	0.0017607	Control - Mild; Control - Severe; Mild - Severe						f.value	p.value	-log p	FDR	Fisher's LSD
Asparagine	1.1992	0.30739	0.51232	0.37214	Control - Mild; Control - Severe; Severe - Mild					PC (32:0)	7.8979	0.00079233	3.1011	0.0026753	Mild - Control; Severe - Control; Severe - Mild
Aspartate	0.7577	0.47244	0.32565	0.52555	Mild - Control; Severe - Control; Severe - Mild					PC (32:1)	6.2584	0.0031191	2.506	0.0077907	Mild - Control; Severe - Control; Severe - Mild
Glutamate	10.889	7.39e-05	4.1316	0.00039995	Mild - Control; Severe - Control; Severe - Mild					PC (32:2)	0.40588	0.66791	0.17528	0.70474	Control - Mild; Control - Severe; Mild - Severe
Glutamine	1.1756	0.31449	0.50239	0.37406	Mild - Control; Severe - Control; Mild - Severe					PC (34:1)	8.686	0.00041756	3.3793	0.001712	Mild - Control; Severe - Control; Severe - Mild
Glycine	8.136	0.00065214	3.1857	0.0023107	Control - Mild; Severe - Control; Severe - Mild					PC (34:2)	11.528	4.54e-05	4.3434	0.00026563	Mild - Control; Severe - Control; Severe - Mild
Histidine	6.6818	0.0021784	2.6619	0.0060714	Control - Mild; Control - Severe; Severe - Mild					PC (36:1)	4.8842	0.010254	1.9891	0.019235	Mild - Control; Severe - Control; Severe - Mild
Leucine	7.9964	0.00073093	3.1361	0.002552	Control - Mild; Control - Severe; Severe - Mild					PC (36:2)	8.621	0.00044002	3.3565	0.001754	Mild - Control; Severe - Control; Severe - Mild
Lysine	1.5059	0.22872	0.6407	0.28665	Control - Mild; Control - Severe; Severe - Mild					PC (36:4)	3.2285	0.04542	1.3428	0.070141	Mild - Control; Control - Severe; Mild - Severe
Methionine	5.5239	0.0058636	2.2318	0.012094	Control - Mild; Control - Severe; Severe - Mild					PC (36:5)	1.0369	0.35977	0.44398	0.42144	Mild - Control; Control - Severe; Mild - Severe
Phenylalanine	3.8076	0.026799	1.5719	0.04551	Control - Mild; Control - Severe; Severe - Mild					PC (38:4)	2.8044	0.067172	1.1728	0.10041	Mild - Control; Severe - Control; Severe - Mild
Proline	2.5244	0.087178	1.0596	0.12573	Control - Mild; Control - Severe; Severe - Mild					PC (38:5)	3.6371	0.031276	1.5048	0.051293	Mild - Control; Control - Severe; Mild - Severe
Serine	2.678	0.07554	1.1218	0.11175	Control - Mild; Control - Severe; Mild - Severe					PC (40:4)	4.8083	0.010964	1.96	0.020433	Mild - Control; Severe - Control; Severe - Mild
Taurine	0.96851	0.38454	0.41506	0.43969	Control - Mild; Control - Severe; Severe - Mild					PC (40:5)	5.9069	0.0042134	2.3754	0.0095215	Mild - Control; Severe - Control; Severe - Mild
Threonine	2.0015	0.14258	0.84594	0.19122	Control - Mild; Control - Severe; Severe - Mild					PC (40:6)	4.3368	0.016658	1.7784	0.030069	Mild - Control; Severe - Control; Severe - Mild
Tryptophan	3.9443	0.023687	1.6255	0.041201	Control - Mild; Control - Severe; Severe - Mild					PC (40:8)	5.8037	0.0046042	2.3368	0.010011	Control - Mild; Control - Severe; Mild - Severe
Tyrosine	6.6931	0.0021578	2.666	0.0060714	Control - Mild; Control - Severe; Mild - Severe					PE (34:1)	15.434	2.64e-06	5.578	2.92e-05	Mild - Control; Severe - Control; Severe - Mild
Valine	12.44	2.29e-05	4.6405	0.00016417	Control - Mild; Control - Severe; Severe - Mild					PE (34:2)	12.273	2.59e-05	4.5866	0.00017704	Mild - Control; Severe - Control; Mild - Severe
										PE (36:1)	6.2601	0.0031146	2.5066	0.0077907	Mild - Control; Severe - Control; Severe - Mild
										PE (36:2)	11.979	3.23e-05	4.4909	0.00020055	Mild - Control; Severe - Control; Severe - Mild
										PE (36:3)	14.115	6.73e-06	5.172	6.04e-05	Mild - Control; Severe - Control; Severe - Mild
										PE (38:1)	3.9491	0.023586	1.6274	0.041201	Mild - Control; Severe - Control; Severe - Mild
										PE (38:4)	10.418	0.0001062	3.9739	0.00051662	Mild - Control; Severe - Control; Mild - Severe
										PE (38:5)	6.5358	0.0024645	2.6083	0.0065492	Mild - Control; Severe - Control; Mild - Severe
										PE (38:6)	3.7559	0.028083	1.5516	0.04686	Mild - Control; Control - Severe; Mild - Severe
										PE (40:5)	39.542	2.58e-12	11.588	7.41e-10	Mild - Control; Severe - Control; Mild - Severe
										PE (40:7)	4.2196	0.018498	1.7329	0.03318	Mild - Control; Control - Severe; Mild - Severe
										PS (34:2)	17.868	5e-07	6.301	7.2e-06	Mild - Control; Severe - Control; Severe - Mild
										PS (36:1)	6.3522	0.0028797	2.5407	0.0074659	Mild - Control; Severe - Control; Severe - Mild
										PS (36:4)	8.8666	0.00036111	3.4424	0.001519	Mild - Control; Severe - Control; Mild - Severe
										PS (38:3)	4.7517	0.011525	1.9383	0.02134	Control - Mild; Severe - Control; Severe - Mild
										PS (38:5)	8.8526	0.0003652	3.4375	0.001519	Mild - Control; Severe - Control; Mild - Severe
										PS (38:6)	3.8106	0.026726	1.5731	0.04551	Mild - Control; Severe - Control; Mild - Severe
										PS (40:5)	11.928	3.35e-05	4.4744	0.00020055	Mild - Control; Severe - Control; Mild - Severe
										PS (40:6)	7.2661	0.0013352	2.8744	0.0042579	Mild - Control; Severe - Control; Mild - Severe
										PS (40:7)	5.8447	0.0044447	2.3522	0.0097377	Mild - Control; Severe - Control; Mild - Severe
										SM (32:1)	1.7767	0.17654	0.75316	0.2272	Mild - Control; Control - Severe; Mild - Severe
										SM (34:1)	7.1294	0.0014964	2.8249	0.0045209	Mild - Control; Severe - Control; Severe - Mild
										SM (36:1)	10.484	0.00010093	3.996	0.00049942	Mild - Control; Severe - Control; Severe - Mild
										SM (36:2)	11.055	6.5e-05	4.1868	0.00035897	Mild - Control; Severe - Control; Mild - Severe

## Sheet: Supplementary Dataset 3
Patient neutrophil metabolomics after adjusting for age, gender and sample collection time variables
(NA columns are from samples without age or gender or sample collection time information)
	PMN_74	PMN_75	PMN_76	NA	PMN_78	PMN_79	PMN_80	PMN_81	PMN_82	PMN_83	PMN_84	PMN_85	PMN_86	PMN_87	PMN_88	PMN_89	PMN_90	PMN_91	PMN_92	PMN_02	PMN_03	PMN_04	PMN_05	PMN_06	PMN_07	PMN_08	PMN_10	PMN_12	PMN_13	PMN_14	PMN_15	PMN_16	PMN_19	PMN_21	PMN_22	PMN_25	PMN_27	PMN_28	PMN_29	PMN_32	PMN_34	PMN_35	PMN_36	PMN_38	PMN_40	PMN_41	PMN_42	PMN_43	PMN_46
1,3/ 2,3-Bisphosphoglycerate	-1.92825e+06	-3.08525e+06	111175	NA	3.42942e+06	-4.19591e+06	-1.8168e+06	-828720	-1.39734e+06	1.97585e+06	-1.36124e+06	-5.37673e+06	-6.41741e+06	1.69141e+07	-8.06572e+06	2.48376e+06	-1.01172e+06	2.74693e+06	7.82383e+06	-8.46848e+06	2.78078e+07	-3.05992e+06	-1.96323e+06	-9.49805e+06	-8.31603e+06	-7.63797e+06	-8.52505e+06	-6.47425e+06	-1.35895e+06	-6.47533e+06	-2.94279e+06	-3.71806e+06	-2.62038e+06	-703587	-2.53299e+06	-1.53491e+06	-255674	-1.52577e+06	7.62817e+06	995241	2.04758e+06	931821	1.49465e+06	1.20817e+09	3.95789e+06	8.17989e+06	4.3694e+06	5.41237e+06	6.09129e+06
1-Methylhistidine	-1.29128e+07	8.66562e+06	-6.74226e+07	NA	3.8211e+07	3.09747e+07	-5.256e+07	-1.36539e+07	1.70331e+07	4.45014e+07	6.13552e+07	-3.01128e+07	-2.41403e+06	-1.73471e+07	5.12093e+07	9.45572e+06	-3.36709e+07	-3.7047e+07	5.73509e+06	-2.09357e+07	4.26446e+07	6.14185e+06	1.01765e+07	-3.63194e+07	-2.67949e+07	-8.3096e+07	-5.24083e+07	-1.06324e+08	-8.13532e+07	-6.66475e+07	-2.91213e+07	2.72659e+08	-3.6636e+07	-1.70877e+07	9.04275e+07	-1.99255e+07	-8.60548e+06	-2.44196e+07	-2.62442e+07	-8.50447e+07	2.02998e+06	-2.81896e+07	2.21901e+08	2.66365e+08	-2.30634e+07	2.55138e+08	-3.98923e+07	1.26219e+08	4.83777e+07
3-Methylhistidine	-3.59281e+07	-7.01889e+07	-7.25179e+07	NA	6.94384e+07	4.77712e+07	-182107	-1.00573e+08	1.2075e+08	2.27114e+08	-2.91113e+07	-6.11352e+07	-5.86157e+07	-4.79622e+07	4.10416e+07	-6.1329e+07	-1.38963e+07	-7.48198e+07	1.20143e+08	5.46231e+07	1.86346e+08	1.38427e+08	5.6704e+07	3.93991e+07	1.72501e+08	2.75279e+07	1.28603e+08	2.76936e+07	1.78597e+08	5.5291e+07	2.27245e+07	6.93988e+07	-2.22423e+07	-2.23497e+07	1.79855e+08	1.25952e+08	1.08416e+08	-4.4794e+07	-4.45814e+07	-9.6913e+07	-8.86832e+07	-1.47474e+08	-1.8388e+07	7.69545e+08	-1.97209e+08	5.1781e+08	-7.34167e+07	-2.11503e+07	-1.90328e+08
2-/3-Phosphoglycerate	-5.01201e+06	6.68001e+06	-1.98336e+06	NA	1.67684e+06	-6.20405e+06	-698947	1.40296e+06	629518	-5.54825e+06	5.33441e+06	560032	-4.11601e+06	4.71377e+06	2.82785e+06	4.76339e+06	2.23031e+06	-3.51779e+06	-3.73865e+06	1.41136e+07	1.43959e+07	1.4289e+07	3.63275e+07	4.8201e+06	1.34842e+06	4.44438e+06	7.92423e+06	1.7106e+06	1.09671e+07	1.06652e+06	-778046	2.00788e+07	-1.28913e+06	2.49626e+07	-1.21876e+06	-465158	5.71192e+06	-706071	1.67176e+07	4.31821e+06	39209.1	-78303.5	159784	6.60529e+07	3.05166e+06	8.88264e+06	-1.81971e+06	-1.09274e+06	2.6174e+06
2-Hydroxybutyrate	3.64684e+06	2.34144e+07	-1.23881e+07	NA	-4.38091e+06	-5.87407e+06	-8.18714e+06	-4.10942e+06	-1.20314e+07	-6.08788e+06	6.44901e+07	-5.16674e+06	-3.75279e+06	-2.35058e+06	-2.97284e+06	-1.26057e+07	298177	-9.02271e+06	-2.91913e+06	3.25914e+06	-7.08755e+06	-1.52507e+06	-1.89335e+06	-3.36917e+06	-1.83082e+06	-4.7397e+06	-6.08337e+06	-7.3729e+06	-5.95988e+06	-5.49599e+06	990697	-7.64665e+06	9.29101e+06	485011	2.75475e+06	-2.88162e+06	6.23732e+06	-4.62776e+06	5.20482e+06	-1.06279e+07	-4.9183e+06	-5.93512e+06	-1.13703e+07	-1.01397e+07	-4.89987e+06	-8.46456e+06	-1.21963e+07	-6.86634e+06	-1.18445e+07
2-Hydroxyglutarate	1.26503e+08	-1.82831e+07	-2.33776e+07	NA	-4.67451e+07	1.64996e+08	-4.30421e+07	-2.9475e+07	-2.90278e+07	-1.41802e+07	1.50661e+07	-1.43837e+07	-1.45304e+07	1.35888e+07	1.3918e+07	3.9775e+06	-3.02283e+07	-4.18474e+07	-3.29287e+07	-7.42786e+07	5.50164e+07	-1.87316e+07	1.7257e+07	-2.46813e+07	5.44539e+07	-3.84659e+07	-1.76154e+07	-2.04521e+07	6.39146e+06	9.6864e+07	-3.11767e+07	2.22835e+07	1.37887e+08	-8.80156e+06	-2.57996e+07	1.66168e+07	6.44518e+07	-5.32678e+07	-6.33756e+07	-4.45903e+07	-4.11336e+07	-6.90675e+07	2.54708e+08	-4.02015e+07	-3.9918e+07	-6.17036e+07	1.31438e+08	-4.00527e+07	-1.36465e+07
2-Mannosyl-3-phosphoglycerate	3.3978e+08	-3.83911e+07	-7.24936e+06	NA	-2.52089e+08	5.27229e+07	1.65473e+08	-1.50407e+08	-1.61286e+06	-5.38708e+07	1.86043e+07	-2.62217e+07	-2.21111e+07	-2.09455e+07	-5.07686e+06	-1.11253e+07	-3.81809e+06	3.52759e+07	-1.89376e+07	-1.2917e+08	-3.70327e+07	-1.6453e+08	-1.41323e+08	-6.52583e+07	-1.01651e+08	-5.49917e+07	-6.95109e+07	-3.20521e+07	-1.36897e+08	-5.97627e+07	-1.6255e+08	-6.31933e+07	-2.28336e+08	-2.09958e+08	-2.02627e+08	-1.53541e+08	-1.98174e+08	-1.32769e+08	-1.81019e+08	-8.27029e+07	-1.53639e+08	-1.02342e+08	-7.66758e+07	-8.12935e+07	-1.36287e+08	-1.20555e+08	-7.9461e+07	-1.19327e+08	-7.46128e+07
2-Methylmaleate	2.51815e+06	1.0917e+06	2.04824e+06	NA	4.45252e+06	542256	-8.97941e+06	-4.57668e+06	-1.64713e+06	7.11559e+06	1.32229e+07	-5.86043e+06	-8.50693e+06	-932659	7.35155e+06	-3.26663e+06	5.7294e+06	-6.37279e+06	-3.92969e+06	1.52699e+06	-524135	8.12627e+06	-1.38824e+06	-9.53893e+06	-2.32033e+06	3.41503e+06	-4.56395e+06	-5.06985e+06	-6.57411e+06	-1.0145e+07	-2.82462e+06	-1.11126e+07	-5.49125e+06	-6.8005e+06	-1.82452e+06	-5.74796e+06	-5.03903e+06	1.43973e+06	1.67757e+07	-6.39469e+06	2.74272e+06	-4.41963e+06	-1.72825e+07	7.3222e+06	-7.75902e+06	1.28537e+07	-9.51289e+06	2.49463e+06	2.22858e+06
3-Hydroxycarnitine (14:0)	-2.79363e+06	-857433	-947421	NA	2.83599e+06	-2.07315e+06	-1.02397e+06	-576903	556529	2.32375e+06	-100855	-1.73748e+06	4.33489e+06	89342.1	310859	576189	-3.33018e+06	176690	2.23678e+06	-3.49667e+06	4.65063e+06	-2.6022e+06	-1.95825e+06	-86791.1	-2.67444e+06	-986956	-5.29078e+06	-3.70767e+06	758552	2.42697e+06	1.13693e+06	-5.21835e+06	-467173	-996516	4.43999e+06	-2.11874e+06	-680702	4.78587e+06	-3.58215e+06	-3.55081e+06	2.42701e+06	218545	-5.00322e+06	-3.14779e+06	6.30034e+06	3.67492e+06	9.29713e+06	4.18164e+06	809662
3-Hydroxycarnitine (16:0)	-1.95938e+06	-698288	-578833	NA	-171668	-2.22674e+06	2.18856e+06	847849	292453	936285	3535.91	-573863	855254	179392	-333965	-709520	-1.67754e+06	1.20221e+06	2.42426e+06	-2.64675e+06	1.588e+06	-2.5929e+06	-1.10349e+06	155688	-5.19927e+06	-3.32422e+06	-4.71884e+06	-4.08235e+06	-245831	-1.01334e+06	995359	-4.63168e+06	-656425	1.79741e+06	2.63843e+06	-2.21131e+06	623169	-361517	-318397	-1.73129e+06	4.39148e+06	3.72841e+06	-1.10024e+06	-2.75146e+06	8.52386e+06	152387	3.29582e+06	7.27348e+06	2.43669e+06
3-Hydroxycarnitine (4:0)	-4.75823e+07	6.06741e+07	2.24953e+07	NA	1.26531e+07	-1.88167e+07	2.28615e+07	-2.26597e+07	-2.60816e+07	-1.69447e+07	-2.21132e+07	-5.22714e+07	1.12121e+06	3.31113e+07	6.24147e+06	2.55013e+07	-4.16122e+07	-1.64997e+07	7.99221e+07	-5.28184e+07	2.11941e+07	-5.85731e+07	-3.26605e+07	1.0511e+08	-2.05636e+07	6.87146e+07	-8.31864e+06	3.8206e+06	2.11148e+06	-6.49933e+06	-1.73218e+07	-1.08137e+07	1.4187e+07	9.40813e+06	2.97018e+07	-4.38779e+06	5.22535e+07	4.49996e+07	-3.2353e+07	-3.42043e+07	8.07953e+07	-3.66585e+07	5.33816e+07	-2.78731e+07	1.08139e+08	7.9623e+07	-3.83478e+07	3.52324e+07	2.36145e+07
3-Hydroxycarnitine (5:0)	-289413	-675918	-4.17716e+06	NA	1.98193e+06	4.95794e+06	-319723	-4.06139e+06	-73242.9	3.9935e+06	-6.17566e+06	-2.07209e+06	-5.31542e+06	9.60895e+06	-6.05568e+06	1.90576e+06	-5.24762e+06	1.90016e+06	1.01151e+07	3.75474e+06	2.20753e+07	2.59927e+06	-2.74695e+06	-5.57962e+06	1.86322e+07	3.82208e+07	-6.21598e+06	-6.99039e+06	-1.11774e+07	-1.21631e+07	-3.39649e+06	-5.0759e+06	3.71089e+07	1.13287e+08	2.10936e+07	-1.26571e+06	1.62671e+07	2.46815e+07	1.4708e+06	-8.989e+06	5.74196e+06	3.94172e+06	-5.81146e+06	3.01748e+07	3.04184e+06	1.57843e+07	-1.22524e+06	1.23905e+07	1.60551e+07
3-Hydroxycarnitine (6:0)	-1.70067e+06	-1.24286e+06	1.15849e+06	NA	1.77027e+06	-787219	-545172	109914	3.86583e+06	698807	-3.36728e+06	-2.34506e+06	3.58209e+06	2.80058e+06	528335	-571348	-2.09157e+06	-1.52357e+06	-339563	2.20432e+06	1.3055e+07	-873827	4.20111e+06	4.59584e+06	2.07679e+06	4.28075e+06	1.70059e+06	3.7319e+06	3.25383e+06	3.58329e+06	4.3144e+06	-54034.3	2.14177e+06	2.47855e+06	6.80162e+06	3.10954e+06	494339	1.19111e+07	-3.44571e+06	856162	2.27727e+06	-2.21149e+06	6.48156e+06	1.00426e+06	3.76331e+06	8.67145e+06	1.41246e+06	3.81944e+06	3.90049e+06
3-Hydroxycarnitine (8:0)	-2.95252e+06	998404	-2.05926e+06	NA	3.65348e+06	-2.71896e+06	-1.92226e+06	-2.28052e+06	-965479	1.77044e+06	2.44581e+06	-3.76366e+06	2.64582e+06	841587	-573228	1.80696e+06	-4.73874e+06	-240286	8.05242e+06	-5.17109e+06	3.90407e+06	-4.91983e+06	-1.36815e+06	-1.33261e+06	-5.0053e+06	88843.8	-4.48943e+06	-2.99897e+06	-2.50533e+06	6.05322e+06	193472	-5.7135e+06	-3.95343e+06	418367	2.17414e+06	248847	2.13676e+06	-2.73416e+06	-7.36481e+06	-3.27975e+06	-7.2656e+06	-2.93118e+06	403966	-5.32781e+06	1.08241e+06	2.97545e+06	2.50394e+06	2.15675e+06	-1.74822e+06
3-Hydroxymethylglutarate	8.68152e+06	1.32357e+06	-2.12127e+06	NA	-2.06176e+06	4.68387e+06	-4.93361e+06	-3.37816e+06	-780839	-2.25182e+06	7.83704e+06	-3.18434e+06	-624899	368083	546946	-59954.6	-275723	-2.56347e+06	-1.20517e+06	-1.87871e+06	3.84776e+06	-4.71999e+06	-3.98377e+06	-1.04834e+06	1.5302e+06	1.77676e+06	-2.77479e+06	3.13172e+06	-1.12992e+06	-1.61814e+06	-2.94348e+06	1.20113e+07	2.86665e+06	-2.49927e+06	-2.12479e+06	-2.78337e+06	-1.13984e+06	-1.64216e+06	-2.08639e+06	-4.4029e+06	739492	-3.04693e+06	2.95511e+06	-2.994e+06	-2.79172e+06	-3.44781e+06	4.44712e+06	2319.92	203230
3-Hydroxypyruvate	-1.13978e+06	-1.41088e+06	-431279	NA	1.97805e+06	366096	-1.29557e+06	-336112	-873784	2.03866e+06	-1.25567e+06	-1.08056e+06	991091	-349727	-737743	992577	-920021	519589	2.94507e+06	-2.2424e+06	-121686	-513923	-1.60488e+06	-1.44486e+06	-439731	-1.86751e+06	-1.26e+06	-581023	-1.27299e+06	-1.09254e+06	-287648	-2.01984e+06	82162.7	-166828	311450	-890765	170039	-418545	966173	-245096	1.11306e+06	278201	-450448	2.3243e+06	-216773	1.42241e+06	-78032.9	2.16792e+06	1.77862e+06
3-Methyl-2-oxovalerate	-1.69389e+07	1.84666e+08	-7.8519e+07	NA	-6.95913e+06	-9.27169e+07	-5.75654e+07	-3.55157e+07	-9.66396e+07	-3.47365e+07	4.95587e+08	-5.4569e+07	-3.60846e+07	1.46102e+07	-1.66884e+07	-7.5423e+07	1.49746e+07	-8.77636e+07	-1.97172e+07	1.18024e+08	-3.18659e+07	1.28623e+08	2.84443e+06	3.61293e+07	7.46203e+07	6.30406e+07	-1.85305e+07	-6.82579e+07	3.98433e+06	1.99605e+07	7.23441e+07	-3.04881e+07	2.47671e+08	4.87415e+07	5.5171e+07	7.02206e+06	1.33528e+08	2.80729e+07	9.79626e+07	-7.43763e+07	2.35848e+07	-4.79772e+07	-8.89121e+07	-8.77771e+07	-5.59328e+07	-2.62555e+07	-9.34327e+07	-2.52885e+07	-9.6623e+07
4alpha-Hydroxyformyl-4beta-methyl-5alpha-cholest-8-en-3beta-ol	-915357	-2.2547e+06	-602844	NA	642650	-842553	1.51234e+06	-1.22454e+06	2.15255e+06	-151323	-2.85762e+06	-3.17075e+06	1.0407e+07	4.13581e+06	-3.45541e+06	1.74608e+06	-5.53525e+06	-1.75061e+06	2.16455e+06	-2.92236e+06	-6.50481e+06	-6.18707e+06	104479	-4.38106e+06	-7.09358e+06	-7.24263e+06	-2.8882e+06	-3.72648e+06	-4.90417e+06	-3.82703e+06	-4.37484e+06	-5.18119e+06	1.5236e+06	1.49851e+06	-531682	-2.23719e+06	-1.21841e+06	-2.69378e+06	-930752	-2.12074e+06	1.84954e+06	1.35507e+07	2.57794e+06	2.3857e+06	2.11283e+06	2.43209e+06	3.4362e+06	1.21928e+07	9.5904e+06
4-Guanidinobutanoate	2.74475e+07	858073	-1.67713e+06	NA	-1.15683e+07	1.06861e+07	-7.92324e+06	-2.72179e+06	-9.87872e+06	-1.1174e+07	6.89656e+06	3.29281e+06	-3.37922e+06	-9.21025e+06	5.20618e+06	-1.54432e+06	-6.78843e+06	1.50091e+07	-3.53084e+06	-1.00745e+07	-1.09631e+07	-3.9016e+06	-1.26352e+07	1.70364e+07	-8.01273e+06	-1.38564e+07	-9.25962e+06	-7.01824e+06	-1.66645e+06	1.92881e+07	-3.20486e+06	-1.25651e+07	-1.21372e+07	-1.42641e+07	-1.11013e+07	-1.24975e+07	-9.57713e+06	-3.59729e+06	-1.45245e+07	-1.12382e+07	-1.44176e+07	-1.07179e+07	-6.66805e+06	-1.61695e+07	-1.1736e+07	-1.56687e+07	-6.00148e+06	-1.19171e+07	-1.57816e+07
4-Guanidinobutyric acid	-1.23368e+07	4.86536e+06	-3.7908e+06	NA	7.97584e+06	2.02262e+06	-1.14483e+07	1.67862e+07	-647520	-8.59021e+06	122991	1.43627e+07	-3.07816e+06	-6.24311e+06	1.40955e+06	-4.65471e+06	-4.73767e+06	1.04199e+07	-2.43793e+06	-7.06094e+06	-9.54339e+06	-6.6193e+06	-1.06965e+07	7.06505e+06	-3.5642e+06	-1.06441e+07	-2.13069e+06	2.33224e+06	-4.99096e+06	5.22879e+07	4.56642e+06	-1.0064e+07	-8.98676e+06	-1.36185e+07	-5.81676e+06	-4.63541e+06	-7.01689e+06	3.81044e+06	-1.34652e+07	-7.37836e+06	-1.30203e+07	-6.81541e+06	3.73478e+07	-1.32032e+07	3.63999e+06	-1.4564e+07	-2.1309e+06	-7.96022e+06	-41130.7
5-Aminolevulinate	-4.40844e+07	5.65613e+08	-2.27532e+08	NA	-6.91746e+07	-1.52262e+08	-9.21772e+07	-8.69461e+07	-1.97002e+08	-1.3237e+08	1.1434e+09	-7.60104e+07	-5.18612e+07	-5.12636e+07	-3.57585e+07	-2.42498e+08	-2.72865e+07	-1.62749e+08	-6.00322e+07	2.42364e+07	-7.75835e+07	3.66713e+07	2.14708e+07	443599	-5.45068e+07	-8.08426e+07	-7.80814e+07	-1.16865e+08	-8.25283e+07	-1.11029e+08	-3.28077e+07	-1.11535e+08	-3.59123e+07	-1.78607e+07	-4.36206e+07	-1.20546e+08	-6.5481e+07	-1.35219e+08	-8.46949e+07	-1.77565e+08	-1.07096e+08	-1.29622e+08	-2.02329e+08	-2.42293e+08	-1.71835e+08	-2.20254e+08	-2.35031e+08	-1.83724e+08	-2.87332e+08
5-Glutamyltaurine	-761434	506114	-1.03012e+06	NA	-335206	-260573	740138	904622	2.5437e+06	-1.03288e+06	-938043	1.07756e+06	376072	-52701.3	101036	-597986	-430563	-121911	-687820	495040	825077	158017	-188155	1.46648e+06	2.30795e+06	752120	535814	2.4987e+06	-300027	3.79309e+06	1.23572e+06	-730061	897525	-777311	589783	2.45729e+06	-150160	1.24222e+06	-1.02029e+06	-1.08795e+06	-1.01337e+06	-77235.1	2.62495e+06	178693	1.18675e+06	-1.39688e+06	573240	722782	-873185
6-Phosphogluconate	1.4414e+07	3.53551e+06	2.28899e+06	NA	-1.20036e+07	-1.21501e+06	9.69061e+06	-9.97439e+06	-951555	-3.11872e+06	70325.4	-3.43404e+06	-2.1308e+06	-1.11939e+06	1.09338e+06	1.19933e+06	2.89012e+06	920866	-2.15569e+06	-7.75138e+06	-734478	-9.47036e+06	-8.81497e+06	-5.18154e+06	-7.46589e+06	-4.09309e+06	-4.77327e+06	-3.2927e+06	-8.57553e+06	-4.76763e+06	-1.09364e+07	-4.61681e+06	-1.42371e+07	-1.2832e+07	-1.27746e+07	-9.63291e+06	-1.23823e+07	-8.31556e+06	-1.04539e+07	-5.28492e+06	-9.65469e+06	-7.27178e+06	-5.35118e+06	1.01232e+07	-8.65296e+06	-6.64738e+06	-5.32763e+06	-7.81495e+06	-4.56383e+06
6-Phosphonogluconolactone	4.03841e+06	1.06052e+06	719588	NA	-4.10137e+06	-509833	4.03662e+06	-2.98871e+06	-300904	-775547	-363239	-883839	-658037	-411640	535944	409734	864845	109400	-781940	-2.47445e+06	-510140	-3.08705e+06	-3.00019e+06	-1.62732e+06	-2.54177e+06	-1.56196e+06	-1.78844e+06	-1.09144e+06	-2.8813e+06	-1.5467e+06	-3.2351e+06	-1.61509e+06	-4.26508e+06	-3.98591e+06	-3.80691e+06	-3.06625e+06	-3.82431e+06	-2.72959e+06	-3.16035e+06	-1.87274e+06	-2.93786e+06	-1.95294e+06	-1.5657e+06	-1.38501e+06	-2.44993e+06	-2.14562e+06	-1.51257e+06	-2.13543e+06	-1.38424e+06
Acetylarginine	-1.13091e+06	-78525.1	-373745	NA	119378	562526	-550178	2.38355e+06	1.63616e+06	-1.49805e+06	1.5013e+06	1.9932e+06	-373383	-469225	12544.6	-1.95727e+06	-140734	-938170	-698464	198888	-137552	-99555.4	-194064	977685	800990	-288554	-161429	78225.7	-666960	2.83091e+06	885310	-712056	7.8226e+06	-948974	-1.11197e+06	1.79253e+06	-218011	1.65804e+06	-1.29686e+06	-1.47334e+06	-1.85239e+06	1.91127e+06	-993522	-1.65452e+06	864208	-2.36303e+06	-2.35595e+06	987357	2.57188e+06
acetylcarnitine	-1.50264e+06	-598459	-43544.3	NA	114274	134642	-312734	3.28943e+06	927227	-1.51005e+06	-45922.5	801307	-281500	-322755	350699	-810272	199883	36329.8	-425912	754321	737396	-340179	300358	411179	2.66049e+06	955297	2.62666e+06	2.26926e+06	-167710	3.75162e+06	-40324.2	475937	2.3955e+06	-829133	325400	827761	-766184	1.07855e+06	-1.66188e+06	-358899	-2.00143e+06	-384065	-1.19837e+06	-971486	1.30933e+06	-1.88492e+06	-802031	-1.61111e+06	-1.19753e+06
Acetylcholine	-1.77632e+08	-3.12365e+08	9.42159e+07	NA	2.05579e+07	-3.30816e+07	-2.78239e+07	4.90857e+08	4.69739e+08	-1.95261e+08	1.40901e+08	-5.07283e+07	-7.45716e+07	1.33473e+08	1.89733e+08	-3.99882e+08	-1.90227e+08	-2.64627e+08	1.86723e+08	4.12885e+07	5.09021e+08	2.97512e+08	3.0278e+07	5.48658e+08	4.84818e+08	3.0247e+08	8.0976e+08	6.55304e+08	1.12678e+09	8.56248e+08	5.06183e+08	1.45635e+08	-3.92123e+07	2.03017e+07	4.63066e+08	9.54988e+08	2.38602e+08	-5.86711e+08	-4.69604e+08	-1.13488e+08	-3.43694e+08	-2.25945e+08	1.12353e+09	1.85354e+08	-8.98506e+07	-1.81555e+08	4.45738e+08	-4.79548e+08	-6.20527e+08
Acetyl-CoA	-439767	675272	-351154	NA	-14961.5	532095	-250098	691855	-432098	-453638	348511	-903555	345294	-391206	-444458	126018	34600.6	41688.1	885603	-568151	-456514	-654320	-700633	314085	-460452	22181.9	-549926	-429130	191061	-327017	-31516.7	-524993	-78263.1	-107659	-18268.6	814865	184179	-321116	-257349	-209189	-514575	-647813	875189	2.64599e+06	-536466	-278386	-161484	-287383	-131827
Adenosine	3.96382e+07	1.47659e+07	7.57133e+06	NA	-3.18454e+06	-6.75924e+06	-2.37462e+07	-3.26953e+07	9.12236e+06	2.62364e+06	2.98747e+07	-7.60176e+06	-2.04907e+07	-7.12934e+06	-7.07304e+06	-8.4846e+06	4.2638e+07	-4.39384e+06	-2.46756e+07	1.15903e+07	1.78288e+07	-1.21373e+06	5.51219e+07	-1.20466e+07	1.78804e+07	3.03687e+06	2.53823e+07	-1.16671e+06	2.11306e+07	8.5774e+06	-2.71954e+07	-1.92028e+07	-3.44769e+07	-2.31476e+07	-2.96914e+07	1.91266e+06	-2.37566e+07	-3.04559e+07	-3.03162e+07	-3.07915e+07	-5.14881e+07	-3.85541e+07	-1.77106e+07	-5.1143e+07	-4.88313e+07	-5.0687e+07	-1.81949e+07	-5.9294e+07	-5.69397e+07
Adenosine cyclic phosphate	68638.5	-183615	-103327	NA	156994	974064	-355208	45587.7	-244519	171464	-343814	-120519	244011	206119	34418.3	229675	-263346	-313865	-202758	-304141	-163135	-570435	-175545	-9819.84	-182244	-587116	-439859	-411332	-368746	-103179	-332294	-598287	-615459	-533190	-367876	-391844	-209874	-251010	94149.2	-513610	-190820	-492614	-378746	-637449	-494544	-338590	-359624	-308739	-563194
Adenosine diphosphate	2.31512e+08	-1.06643e+08	3.89649e+07	NA	-4.26057e+07	2.50787e+07	-4.82609e+07	-1.35642e+08	1.79159e+06	2.00936e+06	4.91621e+06	-5.09172e+06	-3.24236e+07	5.94527e+07	-1.60083e+07	4.40586e+07	4.29903e+07	-2.39434e+07	-4.01551e+07	-5.77022e+07	2.13441e+08	-8.60009e+07	-5.71382e+07	-8.65734e+07	-3.16257e+07	-5.08399e+06	-1.30035e+07	-2.58227e+07	-7.68779e+07	-5.75133e+07	-1.46479e+08	-9.87925e+07	-1.85675e+08	-1.63067e+08	-1.60452e+08	-9.27952e+07	-1.84735e+08	-2.96327e+07	-4.12303e+07	-1.38285e+07	-4.75803e+07	-1.27392e+08	-6.74529e+07	1.39241e+08	-1.30943e+08	2.43412e+07	-6.68488e+06	-6.32086e+07	-5.96545e+07
Adenosine monophosphate	2.37381e+08	-1.10902e+08	1.28895e+07	NA	-9.31997e+07	4.3171e+07	-2.28155e+07	-3.70261e+07	4.68161e+07	-6.86282e+07	-1.45544e+07	1.32797e+07	-1.17332e+07	-1.57012e+07	-6.53076e+06	-572546	2.37447e+07	2.82657e+07	-2.38845e+07	-2.82267e+07	7.89914e+07	-3.33263e+07	1.24814e+08	-1.91095e+07	8.51885e+07	5.54198e+07	8.80783e+07	1.06975e+08	-1.95384e+07	3.79333e+07	-6.31721e+07	5.21831e+07	-1.16156e+08	-6.55251e+07	-9.57515e+07	-4.3845e+06	-5.84341e+07	-2.14219e+07	-6.47793e+07	3.99506e+07	-1.14795e+08	-6.16208e+07	6.05571e+07	2.36652e+07	-9.96995e+07	-3.89615e+07	546445	-9.36032e+07	-5.57256e+07
Adenosine triphosphate	-2.35659e+08	-5.85751e+07	-9.39653e+07	NA	2.54549e+08	-8.87703e+07	-3.02895e+08	2.15049e+08	2.44655e+07	3.61016e+07	3.67821e+08	8.79967e+06	-3.67888e+08	2.83542e+08	3.20818e+08	3.65063e+07	-5.4263e+06	-1.97711e+08	-1.96761e+08	-1.47726e+08	5.93537e+08	1.55718e+08	-4.46272e+08	-3.5573e+08	-2.40033e+08	1.68894e+08	-4.76063e+08	-2.61509e+08	2.87279e+08	-1.76655e+08	2.35648e+08	-4.33734e+08	-1.83348e+08	-3.29918e+08	-2.82844e+08	2.27149e+08	6.11402e+07	2.34004e+08	9.23005e+07	-6.74941e+07	9.28835e+07	-3.94658e+08	-1.91004e+08	4.78376e+08	-6.74314e+07	3.31506e+08	8.23521e+07	-3.33811e+08	-1.99065e+08
ADP-ribose	1.80121e+06	-1.16401e+06	868242	NA	-1.94485e+06	-400893	2.46165e+06	-1.02816e+06	-260768	-92520.6	-753597	109766	-128125	183528	54661.7	327428	342264	-297207	-78608.1	-344476	-502384	-134492	185720	132109	-680959	-493421	462928	104901	-731555	-618185	-908110	-189760	-1.73118e+06	-1.08305e+06	-1.24074e+06	-593160	-710172	-1.37708e+06	48008.8	-230709	-1.1617e+06	-263235	693511	-501344	-446453	-771491	-1.05677e+06	-367025	-635273
AICAR	-15574.1	-8839.45	-15779.3	NA	-22622.5	-1554.14	48402	12175.2	1267.48	-4510.54	-1284.4	22568.3	11686.2	-4582.02	-4247.79	7495.58	-4686.28	-15924.8	-3989.55	9201.5	-22515.3	2437.79	76325.1	21074.4	62081.2	8027.47	75678.1	110688	41435.4	38104.7	42761	60317.6	213947	48203.1	216455	-24402.9	6315.72	250138	64533.1	-20307.1	10004.7	-4344.28	482302	338798	213288	-21351.4	16663.7	252891	-17727.6
Ala-Leu	1.63475e+07	-4.52841e+06	507238	NA	-8.39798e+06	1.09159e+06	2.48766e+06	-6.222e+06	869680	-3.0962e+06	1.05028e+06	-1.09191e+06	-257940	-19874.6	5874.52	605849	249564	1.78567e+06	-1.38657e+06	-3.1192e+06	8.02956e+06	-4.55992e+06	-3.10718e+06	-1.20618e+06	-1.14523e+06	1.76599e+06	1.63937e+06	1.46436e+06	-3.17391e+06	508572	-5.89465e+06	436772	-8.62448e+06	-7.98373e+06	-7.41866e+06	-4.11216e+06	-7.8495e+06	-3.35373e+06	-7.40631e+06	-1.78414e+06	-6.92048e+06	-5.11278e+06	-2.23182e+06	-2.34047e+06	-6.91827e+06	-3.00894e+06	-3.01111e+06	-5.33431e+06	-2.89084e+06
Alanine	2.20262e+07	-9.02579e+07	6.77591e+06	NA	-910022	2.06847e+07	-3.7618e+07	9.38084e+07	2.0242e+07	-8.69448e+07	-1.5951e+07	1.35346e+08	1.20366e+07	2.63643e+07	4.80985e+07	3.32103e+06	-4.93782e+07	3.45535e+06	-1.111e+08	-1.2865e+08	-7.82392e+07	-4.86019e+07	-1.51387e+08	2.68387e+08	1.5225e+08	-7.70566e+07	-1.2658e+06	5.82597e+07	-1.20181e+08	1.48671e+08	3.23705e+07	-1.17558e+08	1.83135e+07	-1.39904e+08	-9.35767e+06	9.79882e+07	3.4243e+07	2.01624e+08	-1.73487e+08	-7.6505e+07	-1.23028e+08	-1.51588e+08	8.19147e+07	1.55823e+08	-7.32023e+07	-1.56761e+08	6.16993e+07	-2.77622e+07	-7.64602e+07
Ala-Tyr	5.3721e+06	-1.459e+06	112396	NA	-2.96805e+06	212450	1.36569e+06	-2.37606e+06	295287	-823895	31741.4	-238428	-201425	46341.2	-145545	398476	274140	552011	-448226	-1.30129e+06	7.29321e+06	-1.19415e+06	4.64738e+06	-543324	-1.05479e+06	-121342	459810	-216907	-1.41615e+06	-330466	-2.38105e+06	-122160	-3.31137e+06	-2.72176e+06	-2.9013e+06	-1.88448e+06	-2.66211e+06	-1.38222e+06	-1.98283e+06	-376056	-2.0155e+06	-1.10216e+06	-782602	-1.0754e+06	-2.12527e+06	-726901	-740106	-861060	-750513
Allantoin	81670.4	1.76204e+06	-87465.4	NA	31707.2	702144	-857823	-451650	-1.14324e+06	114913	2.48527e+06	-484722	-389296	283664	-205181	-785181	193082	-345420	-904522	-899747	-664167	335604	1.55938e+06	1.09979e+06	-733743	-1.14263e+06	197849	-1.40978e+06	-1.03654e+06	-1.1608e+06	-769692	-260933	-506177	-579473	126742	-1.23372e+06	-890842	-1.05797e+06	-889495	-1.31274e+06	-714313	-850025	-319797	9.21369e+06	-1.1079e+06	706508	-1.47153e+06	529145	-1.32943e+06
alpha-Ketoglutarate	-3.03024e+07	-6.11814e+07	2.90082e+07	NA	4.9413e+07	-2.18316e+07	-3.6633e+07	2.47557e+07	-2.73404e+07	1.20524e+07	-3.09672e+07	-1.77344e+07	-6.60382e+06	4.70196e+07	6.56203e+07	6.91353e+07	-4.56286e+06	-3.07843e+07	-2.90632e+07	-8.12324e+06	4.09715e+07	-1.46395e+07	-8.59475e+06	1.32628e+08	-9.9514e+06	-3.17573e+07	4.90894e+06	-2.63784e+06	1.8907e+07	4.78463e+07	-1.55646e+07	-1.76559e+07	-4.70646e+07	-3.46977e+07	-5.84199e+06	2.19495e+07	5.5698e+07	-123155	-8.77976e+06	-1.8787e+07	2.05174e+07	-1.00309e+07	1.27346e+07	-1.33712e+07	1.82245e+07	-1.90738e+07	-3.59143e+07	-1.52643e+07	-2.76299e+07
Aminoadipate	645060	154345	5532.71	NA	214425	383410	-373442	-1.13017e+06	2.0822e+06	-172036	-318778	2.52285e+06	-281799	-218192	693063	-1.21273e+06	-595061	-780614	-1.61805e+06	-851550	715636	390728	664134	3.11431e+06	-755384	-754269	-2.80893e+06	1.05677e+06	-1.19524e+06	843945	682239	-2.99348e+06	1.11931e+06	-1.10801e+06	1.4786e+06	-92311.5	4.67255e+07	-781802	608328	-81862.9	-243689	-1.74077e+06	-487618	262505	3.32639e+06	-2.85778e+06	2.49679e+06	751584	-2.61732e+06
Aminoisobutanoate	-2.96608e+06	-1.92486e+07	-2.29477e+07	NA	119949	1.26429e+08	-2.98051e+07	4.84349e+07	-1.77955e+07	7.52422e+06	-8.58443e+06	8.22902e+06	-1.2377e+07	941196	-2.37841e+07	-2.74153e+07	-1.84482e+07	-2.00013e+07	1.16946e+07	-5.69169e+06	-3.95439e+07	-3.43791e+06	9.96523e+07	1.82597e+07	3.00796e+06	2.08008e+07	525342	3.17004e+07	1.04361e+08	-7.64612e+06	5.22618e+07	1.18423e+08	8.1193e+07	2.5642e+07	1.70285e+07	9.25281e+07	3.18107e+07	5.43847e+06	1.55226e+07	1.81824e+07	1.14334e+07	2.36318e+07	3.92074e+07	-4.59462e+06	4.24318e+07	1.43578e+07	4.7688e+07	2.86199e+07	-2.90687e+07
Anserine	-545506	-361131	-726138	NA	1.44269e+06	990264	-1.25036e+06	-631324	-75802.1	930645	-1.23915e+06	96138.6	-235890	-95569.9	136244	1.27548e+06	-342857	-416981	1.04925e+06	-109100	-142412	-166126	21391.9	-196881	-687954	-1.45476e+06	-883357	-1.48054e+06	-1.23183e+06	-927907	-362876	-1.43391e+06	-545593	-497253	386498	-1.26277e+06	-496476	-1.15737e+06	-561648	-1.33531e+06	-459721	-659054	-1.22169e+06	-1.28345e+06	-646757	-268732	-1.38849e+06	-618961	-773549
Arg-Ala	3.57569e+08	-1.0754e+08	9.01228e+06	NA	-1.74398e+08	3.86829e+07	3.34284e+07	-1.18022e+08	4.13494e+07	-7.29683e+07	3.82872e+06	-1.69904e+07	-1.19409e+07	-1.32515e+07	3.2552e+06	-1.23744e+06	2.92013e+06	4.93336e+07	-2.3031e+07	-7.12508e+07	3.24276e+07	-8.79446e+07	-7.63288e+07	1.42242e+07	4.84493e+07	4.79856e+07	4.66098e+07	6.50691e+07	-6.15395e+07	1.0699e+08	-1.06945e+08	1.62065e+07	-1.382e+08	-1.58867e+08	-1.22048e+08	-6.90911e+07	-1.46695e+08	-5.14791e+07	-1.72227e+08	-4.14333e+07	-1.60164e+08	-9.60255e+07	-1.34898e+07	-6.68053e+07	-1.46317e+08	-8.61384e+07	-5.40368e+07	-1.36222e+08	-5.81849e+07
Arginine	6.99996e+06	7.555e+09	-2.44911e+09	NA	-1.12599e+09	-1.01903e+09	-1.02634e+09	-1.50915e+09	-1.92738e+09	-1.90458e+09	1.15457e+10	-1.07708e+09	-9.77904e+08	-6.99983e+08	-9.86638e+07	-2.49223e+09	-6.31385e+07	-1.50566e+09	-1.2315e+09	-9.3948e+07	-6.525e+08	-2.32307e+08	-5.95978e+08	-5.6324e+08	4.29721e+06	-2.90474e+08	-3.51005e+08	-9.96875e+08	-1.3445e+09	-8.38035e+08	-1.06431e+09	-8.79402e+08	-9.6102e+08	-1.31184e+09	-1.3227e+09	-1.61039e+09	-1.57653e+09	-1.75273e+09	-1.49405e+09	-2.35828e+09	-2.23152e+09	-1.8073e+09	-2.14098e+09	-2.27284e+09	-2.70559e+09	-2.58652e+09	-3.11091e+09	-2.77798e+09	-2.63226e+09
Ascorbate	-1.61879e+07	-4.43365e+07	-9.22185e+06	NA	-4.71569e+06	-1.68559e+07	-1.37934e+07	9.97701e+07	5.29702e+07	-5.94012e+07	4.47804e+06	1.2394e+06	-9.70947e+06	8.0487e+06	4.85862e+07	2.6904e+06	6.29173e+06	-1.55518e+07	-3.4301e+07	5.55014e+07	2.49872e+07	31063.6	-1.13518e+07	2.89058e+07	4.27414e+07	7.3864e+07	1.87483e+07	5.09072e+07	5.08654e+06	3.67108e+08	7.56392e+07	-3.20859e+06	1.63911e+08	-4.56751e+07	-4.64115e+07	2.22428e+07	2.61856e+07	1.65098e+07	-5.95325e+07	-4.14162e+07	-8.2018e+07	-8.53567e+07	-5.27041e+07	-6.0989e+07	9.0045e+07	-2.18357e+07	1.04795e+08	-1.08563e+08	-8.1522e+07
Asparagine	-5.22514e+07	4.16022e+08	-1.54147e+08	NA	-2.68559e+07	-8.59158e+07	-8.7619e+07	-5.10789e+07	-1.3051e+08	-1.03077e+08	7.42958e+08	-7.76617e+07	-2.93272e+07	-6.71587e+06	-2.7045e+07	-1.52799e+08	-3.40674e+07	-1.05111e+08	-3.47978e+07	-5.97602e+06	-6.58885e+07	-5.78542e+06	1.07696e+07	-3.34446e+07	-4.779e+07	-2.42176e+07	-8.13195e+07	-6.9792e+07	-7.16932e+07	-7.94791e+07	-3.10591e+07	-8.46767e+07	-2.85461e+06	-6.17728e+07	-5.20941e+07	-7.00751e+07	-4.26816e+07	1.12154e+07	-6.25358e+07	-1.24399e+08	-2.82863e+07	-1.14913e+08	-1.37905e+08	4.55877e+07	-1.1972e+08	-1.25064e+08	-1.35225e+08	-1.18283e+08	-1.64546e+08
Aspartate	-4.36695e+07	1.09091e+08	-4.43736e+07	NA	4.518e+07	-2.42068e+07	-1.05024e+08	2.12311e+07	7.37756e+07	-1.76377e+07	2.27073e+08	-3.39402e+07	7.66734e+07	-2.44574e+07	-1.11709e+08	-1.45685e+08	2.81171e+07	-2.67398e+07	-3.69848e+06	2.33521e+07	1.26236e+07	1.11653e+07	-2.90224e+07	-1.75115e+08	4.25327e+07	6.49366e+07	-6.30124e+07	-2.71407e+07	-1.06718e+08	-2.11071e+07	1.56633e+08	-1.74639e+08	4.55604e+08	5.4882e+07	1.95227e+07	-3.4394e+06	-8.67419e+07	1.05758e+08	-3.71491e+07	-1.23027e+08	1.40489e+08	-5.1236e+07	-6.23865e+06	7.40338e+08	-5.93477e+07	3.3899e+08	6.95015e+08	-6.05785e+07	2.73302e+07
Aspartylglycosamine	1.03627e+06	-514845	441145	NA	2.88418e+06	4.31711e+06	-5.81173e+06	-650350	-298692	1.03112e+06	545218	-2.73256e+06	539200	4.44745e+06	816636	1.61006e+06	630119	-3.68729e+06	-4.60304e+06	1.63499e+06	485515	-3.98798e+06	-5.2438e+06	-2.12494e+06	-2.83626e+06	-4.0389e+06	-6.39045e+06	-739959	-2.15457e+06	-2.47558e+06	4.38859e+06	-7.68681e+06	2.34523e+06	-3.77943e+06	2.0146e+06	124768	1.34708e+06	4.49303e+06	-3.55752e+06	-4.44549e+06	3.76608e+06	643143	324738	-4.47015e+06	1.35973e+06	-264209	-2.24347e+06	786769	394515
Asp-Pro	-5.39973e+06	-1.32265e+07	-4.78449e+06	NA	8.32861e+06	5.89217e+06	-2.89818e+06	2.01755e+06	4.77784e+06	1.68882e+06	-1.83723e+07	4.7907e+06	8.0906e+06	-2.23119e+06	5.81462e+06	1.50126e+07	-6.37504e+06	-7.95624e+06	4.83012e+06	-4.60127e+06	-6.59873e+06	250861	-1.28977e+06	1.60553e+07	2.01035e+07	2.21933e+06	2.90001e+06	1.3861e+07	-709976	7.80857e+06	1.06569e+07	-6.79797e+06	3.63175e+07	-1.07639e+06	4.66352e+06	-80758.6	595479	9.40108e+06	-5.96456e+06	-3.58103e+06	1.22459e+07	-9.54014e+06	8.72674e+06	-1.67609e+07	1.88564e+06	-4.44228e+06	3.28088e+06	-7.47383e+06	4.44033e+06
Azelate	8.01348e+06	8.37557e+06	-3.89074e+06	NA	-3.59338e+06	5.60717e+06	-3.16521e+06	-5.1986e+06	-1.11047e+06	-4.99403e+06	7.20999e+06	-3.28924e+06	-1.28816e+06	-1.16906e+06	-2.13476e+06	-270410	-1.3122e+06	-786947	2.99699e+06	6.2587e+06	459018	-3.93607e+06	-1.97492e+06	-204114	7.04511e+06	1.22569e+06	8.78485e+06	7.06329e+06	294333	4.19554e+06	-3.96532e+06	184170	3.7684e+06	2.13792e+06	3.10151e+06	1.50562e+06	844194	4.61623e+06	1.76198e+06	4.04854e+06	-8.36186e+06	-1.23807e+06	5.33972e+06	-3.56386e+06	-3.24453e+06	90321.3	6.18446e+06	-2.77883e+06	-4.92336e+06
beta-Alanine	43821.7	-8.31982e+07	8.02164e+07	NA	4.85766e+07	-3.24082e+07	-4.84758e+07	1.58801e+07	1.45455e+08	-6.10746e+07	-6.01981e+07	1.12423e+08	-6.62172e+07	1.23278e+08	-2.61544e+07	-6.39395e+07	9.76228e+06	-6.92261e+07	-2.4743e+07	7.24797e+07	1.02073e+08	8.7526e+07	1.47026e+07	2.22459e+08	1.88713e+08	-8.23024e+06	7.86327e+08	6.82854e+08	4.64109e+08	3.71667e+07	4.29801e+08	1.48615e+07	1.04631e+08	7.51236e+07	3.70404e+08	4.55859e+08	7.71855e+08	1.10292e+08	1.52186e+08	4.99384e+07	8.39732e+06	9.55019e+07	3.56293e+08	-1.26058e+08	-2.62211e+07	2.74457e+07	2.20738e+08	-1.94384e+07	-1.59088e+08
Betaine	3.7033e+09	-1.91109e+09	-3.67319e+08	NA	-6.63107e+08	1.89632e+09	-1.56292e+09	-7.71702e+08	-3.15816e+08	-5.72951e+08	3.72022e+08	-7.71814e+08	5.5327e+08	-1.8504e+09	2.81356e+09	1.88108e+09	-2.60504e+08	-1.24025e+09	-9.31664e+08	1.5728e+09	6.93645e+07	-1.00353e+09	-1.2798e+09	-3.93381e+09	1.46844e+09	-1.52933e+09	4.98664e+09	1.06831e+08	5.94354e+09	5.88663e+09	6.2731e+08	-2.97324e+09	-8.86819e+08	-3.28558e+09	-2.80251e+09	4.32074e+07	-2.24988e+09	-9.06049e+08	-4.33381e+09	-1.16998e+09	-1.69864e+09	-3.66192e+09	5.75903e+08	2.23509e+09	-3.98433e+09	-3.04422e+09	-7.47002e+08	-5.04632e+09	-4.84883e+09
Biotin amide	-2.73221e+06	-2.46904e+06	-1.50326e+06	NA	3.87875e+06	414029	-1.37049e+06	-2.86048e+06	-1.50169e+06	1.03494e+07	-1.15205e+06	-1.54153e+06	761657	77744.2	-603827	-1.1319e+06	-289939	2.36663e+06	-691809	-428284	491341	-434334	-918033	-976650	99103.3	318390	62522.9	-153071	1.56694e+06	-182819	91380.3	-585398	-2.28893e+06	-2.32076e+06	-2.50084e+06	8654.42	-1.7123e+06	-1.50375e+06	-2.99506e+06	1.49066e+06	-3.43656e+06	-2.00864e+06	-2.19453e+06	-1.98669e+06	-3.6602e+06	-2.67499e+06	-2.82103e+06	-3.84828e+06	-3.09488e+06
Carnitinamide	-6.66263e+06	1.41765e+06	-3.7175e+06	NA	6.2023e+06	1.3574e+07	-1.27679e+07	1.13614e+07	-4.6934e+06	1.53377e+06	8.89984e+06	-4.57076e+06	556842	-3.26818e+06	5630.63	-2.40294e+06	3.04383e+06	-5.09445e+06	-3.41754e+06	-8.1727e+06	243774	-1.071e+07	-9.92649e+06	1.62302e+07	-959593	-3.29715e+06	-1.36682e+06	6.56896e+06	-4.73462e+06	3.1526e+07	-1.38606e+07	-1.3978e+06	-1.56678e+07	-1.39056e+07	-2.03616e+07	-2.30113e+06	-1.52659e+07	1.61597e+06	-1.6884e+07	3.26928e+06	-5.66129e+06	-8.36828e+06	-1.82645e+07	3.46153e+07	-1.34459e+06	-401086	-1.07914e+07	-1.37678e+07	-2.03651e+07
Carnitine	-1.77231e+09	-8.77348e+08	-3.58184e+08	NA	1.81185e+09	-1.22352e+09	-1.24097e+09	9.65956e+08	4.7891e+09	-1.01844e+08	-3.38854e+08	2.59194e+08	1.27751e+09	4.04083e+08	2.07705e+09	-1.55266e+09	-1.70638e+09	-1.88677e+09	-5.25908e+08	2.16631e+09	4.62736e+09	2.87028e+09	9.07509e+09	1.87731e+08	9.06073e+09	3.7783e+09	4.87839e+09	8.51049e+09	4.46117e+09	4.33315e+09	1.87902e+09	5.81748e+09	7.2317e+09	-1.34739e+09	3.66912e+09	3.10625e+09	-5.7995e+08	3.70963e+09	-2.05969e+09	-2.2604e+08	-7.43153e+07	-5.04103e+09	-3.50424e+09	5.54273e+08	-2.69698e+09	-1.06349e+09	2.70272e+09	4.71606e+08	-2.83232e+09
Carnitine (10:0)	-2.35678e+06	-4.98651e+06	3.85223e+06	NA	1.01096e+06	-2.90016e+06	-2.05608e+06	8.05966e+06	3.49723e+06	-3.46184e+06	3.01696e+06	1.75046e+06	1.88808e+06	-873344	598333	-5.91455e+06	-61777.2	-506603	-556287	1.41459e+07	1.72213e+06	4.64845e+06	1.61857e+06	-453669	1.09736e+07	5.08391e+06	8.94934e+06	3.36227e+06	3.34737e+06	1.75232e+07	1.51699e+07	2.21686e+06	1.08372e+07	-1.32114e+06	1.95058e+07	1.60111e+07	-5.23928e+06	5.77424e+06	-5.38292e+06	-307814	-5.41986e+06	1.42155e+06	773749	-5.43241e+06	-6.06308e+06	-7.74395e+06	-4.8155e+06	1.308e+06	3.58915e+06
Carnitine (16:1)	-70722.2	-90728.6	607203	NA	-216114	-220309	525869	-47017.1	-118805	-72219.5	-171786	228676	-76445.3	-173624	540948	-138502	-79823	-267556	-159045	-125082	-53904.3	438885	21025.4	-190093	-313145	-323454	1.39505e+06	-121413	-276499	-130514	45286.5	-275038	73391	-1539.03	-81087.5	-213707	-54858.5	-123219	824994	18708.4	659352	79595.7	3.84133e+06	-42457	26689.6	-120505	-106192	32817.5	1.3139e+06
Carnitine (18:0)	-452684	-398590	122901	NA	-12072.5	-282140	527198	223972	14461.6	143376	-284153	693694	722825	-326415	-71386.2	-128011	-217661	41814.9	-317131	109976	197323	-186410	-30098.8	27084.7	466853	307126	254460	471200	-38218.7	-6822.09	-193097	393780	-354225	140450	404092	-110002	-489951	163216	-62013.8	-144488	416954	547556	647709	-496284	-663500	236391	209668	-519012	-139963
Carnitine (18:1)	17688.3	-296380	336232	NA	252015	469126	-182097	-236275	-284288	-321095	-296199	1.74064e+06	-397574	463716	-420923	39122.1	-159225	-333911	-390568	473878	772873	-301702	67284.8	-377235	7654.17	418168	-297784	839367	424449	1.74209e+06	3245.1	-282074	616317	-224598	-228248	314610	-85704.7	502100	129669	-212884	99044.9	-257608	222208	422678	688310	756132	362147	373504	68111.7
Carnitine (3:0)	-2.7146e+08	-5.58342e+08	4.84043e+07	NA	7.08135e+08	4.60801e+07	-5.87162e+08	-1.20517e+08	5.32767e+08	5.05561e+08	-3.74468e+08	-4.01419e+08	-4.31003e+07	5.40606e+08	-6.62302e+07	-9.95553e+07	-3.40398e+08	-2.74201e+08	7.55299e+08	2.93447e+07	-1.58433e+06	-5.88958e+08	-2.80428e+08	-6.6192e+08	1.55178e+09	1.32224e+09	-1.43295e+08	5.6922e+09	3.68608e+08	-8.87656e+07	1.17936e+09	-4.31644e+08	4.37922e+09	7.45427e+08	1.0241e+09	9.26965e+08	6.94696e+07	3.78552e+08	-9.76518e+07	1.87464e+08	1.79366e+09	-1.57735e+08	-7.19712e+08	9.4704e+08	1.93743e+09	5.23895e+08	4.77795e+08	4.86211e+08	5.11884e+08
Carnitine (4:0)	-1.09298e+07	-1.87432e+07	9.36116e+06	NA	9.41321e+06	-1.13377e+07	-1.29494e+06	1.05102e+07	1.43846e+07	3.54766e+06	-1.27492e+07	-1.17612e+07	5.20683e+06	8.70504e+06	1.7966e+07	-83916	-1.06239e+07	-7.69318e+06	6.12239e+06	4.10023e+07	3.23004e+07	2.20892e+07	2.98257e+07	-8.0711e+06	2.4765e+07	3.70132e+08	2.38864e+07	9.31102e+07	2.08274e+08	4.45476e+07	7.42245e+07	1.02467e+08	3.94028e+08	3.32728e+07	6.38221e+07	4.8376e+07	803182	4.83021e+07	5.10294e+07	3.36893e+08	2.82264e+07	3.11552e+07	-2.92025e+06	4.64625e+06	1.17336e+08	4.20962e+07	2.25484e+07	-1.10224e+07	1.25888e+06
Carnitine (5:0)	-1.22134e+07	-1.66884e+07	1.51216e+06	NA	1.36966e+07	3.39605e+07	-6.43947e+06	1.41203e+06	-4.95493e+06	1.64864e+07	-2.06842e+07	-3.26031e+07	1.189e+07	1.60095e+07	-2.33167e+07	-7.92373e+06	-3.43515e+07	-9.16697e+06	7.33752e+07	-2.80639e+07	1.90281e+08	-8.57395e+06	-3.59357e+07	-2.02039e+07	1.90864e+08	4.27444e+08	-4.17975e+07	8.26986e+07	-2.08234e+07	-1.42032e+07	4.95495e+06	3.01417e+07	7.18311e+08	2.86182e+08	2.9935e+08	5.33911e+06	1.1996e+07	1.42209e+08	2.25867e+07	-8.80432e+06	9.61787e+07	2.14843e+07	-2.41676e+07	1.74976e+08	5.3799e+08	1.44529e+08	1.31622e+08	1.0419e+08	3.17135e+08
Carnitine (6:0)	-1.7811e+07	-2.26651e+07	4.5108e+06	NA	1.57459e+07	-1.06565e+07	1.13904e+06	-960573	7.84406e+06	2.75638e+07	-7.08074e+06	-1.18557e+07	2.83541e+07	-361975	3.88058e+06	-1.46874e+06	-6.44676e+06	-1.00338e+07	302700	4.64682e+07	4.74151e+07	6.58832e+07	1.15522e+07	-1.17176e+07	3.84992e+07	3.87683e+07	1.36013e+07	-1.86725e+06	2.9239e+07	3.82582e+07	4.68428e+07	2.93523e+07	1.94399e+07	-564216	3.20226e+07	2.02523e+07	-2.27077e+07	1.07519e+07	-2.12966e+07	-24758.7	-1.97496e+07	-1.92375e+07	-8.99681e+06	-450609	1.00525e+06	8.74617e+06	1.44556e+07	-1.07253e+07	-9.43555e+06
Carnitine (8:0)	-7.71311e+06	1.76304e+07	-2.78385e+06	NA	3.32906e+06	-1.94777e+06	-679641	-7.2925e+06	-967362	2.8574e+06	7.51211e+06	-4.37948e+06	4.65526e+06	-2.71394e+06	557689	-2.34058e+06	-2.45669e+06	-2.12196e+06	-1.14506e+06	9.50199e+06	7.93722e+06	1.47293e+07	-1.33673e+06	-3.90386e+06	1.02742e+07	5.3099e+06	1.83797e+06	-2.89632e+06	4.55212e+06	9.34919e+06	5.92544e+06	5.53974e+06	1.23775e+06	-3.16658e+06	4.38323e+06	3.02535e+06	-1.10956e+07	1.49846e+06	-9.45438e+06	-3.66786e+06	-4.37522e+06	-1.06738e+07	-7.07307e+06	-574971	-3.47858e+06	-2.1e+06	370789	-7.59363e+06	-3.43565e+06
Carnitine (glutaryl)	286588	-122134	-212638	NA	58236.8	62947.5	-563163	103014	-244275	13692.1	1.61641e+06	-75189.8	652124	-172647	-46038.7	-513036	-368173	-204479	-271236	-432870	-841279	-383753	-358898	-260674	-850504	-910835	-924656	-829411	-760781	72712.7	-196459	1.02371e+06	-95234	-138013	192450	394054	15355.7	44272.5	231271	-456456	223883	174699	-479369	-103620	180162	-62141.9	-231697	1.09608e+06	-97725.8
Carnosine	269614	-544882	595196	NA	481176	-882811	-546052	-167077	-1.50678e+06	-9872.54	-698118	231886	-38722.8	-343499	10701.4	1.00631e+06	-127776	1.55108e+06	719629	-244766	-1.59683e+06	648568	1.70732e+06	1.38689e+06	535153	-1.60197e+06	-149520	-1.20406e+06	-1.29229e+06	-746383	82751.5	-1.60343e+06	-729888	203765	-371074	-2.05482e+06	1.67472e+06	-2.07337e+06	1.71585e+06	-1.26174e+06	-704363	-912760	-1.47721e+06	-2.07719e+06	-838694	-1.90574e+06	4.92151e+06	366562	-1.98678e+06
CDP-ethanolamine	1.96496e+06	-1.85777e+06	2.54343e+06	NA	8.38198e+06	5.33743e+06	-1.11185e+07	-7.45553e+06	-3.53691e+06	4.59334e+06	974732	-1.04527e+06	-1.28944e+06	2.66305e+06	1.39408e+07	8.63315e+06	-2.07177e+06	-1.12153e+07	-9.44233e+06	-1.10276e+07	3.95512e+07	-1.56807e+07	-1.84749e+07	-1.22578e+07	-4.29809e+06	-1.9117e+07	-1.23341e+07	-1.08288e+07	-1.68014e+07	6.21728e+06	-1.52825e+07	-2.42905e+07	-1.00057e+07	-1.98286e+07	-1.10447e+07	2.07003e+06	-2.06528e+07	1.48491e+06	-1.76776e+07	-1.3658e+07	-2.09013e+07	-1.41493e+07	56036.7	-2.55476e+07	-1.61758e+07	-5.28043e+06	-5.8694e+06	-1.13753e+07	-1.11386e+07
choline	-2.11158e+09	-4.09625e+09	-4.65303e+09	NA	-1.96643e+08	-3.92505e+08	-8.7467e+08	9.16228e+09	6.99663e+09	-5.73049e+09	-7.52481e+08	8.65887e+09	8.87894e+08	-3.48479e+09	6.47921e+08	-1.79607e+09	-1.14772e+09	1.66876e+09	-2.78613e+09	9.16761e+09	-3.21974e+09	-3.53788e+09	-2.40428e+09	-3.32702e+09	1.28306e+10	3.70682e+09	1.5038e+10	1.32748e+10	-1.02111e+09	3.2514e+10	1.55627e+10	-2.38864e+09	7.41277e+09	-2.5307e+09	2.91848e+10	1.64885e+10	-2.25408e+09	1.61351e+10	-4.39037e+09	-3.50834e+09	-3.79788e+09	-2.14114e+09	1.2399e+10	-4.52787e+08	-5.79051e+09	-1.00371e+09	9.61057e+09	-4.84208e+09	1.75578e+10
cis-4-Hydroxyproline	-1.23974e+07	2.17364e+08	-9.38643e+07	NA	-2.74747e+07	-6.17655e+07	-4.29881e+07	-2.89721e+07	-8.0493e+07	-6.17052e+07	4.69478e+08	-1.85147e+07	-1.70288e+07	-2.49709e+07	-1.45144e+07	-9.51636e+07	-1.24345e+07	-6.77285e+07	-2.68261e+07	-1.39977e+06	-1.16964e+07	1.1074e+07	-8.51813e+06	2.36392e+07	-2.10216e+07	-3.49216e+07	-3.21266e+07	-3.55423e+07	-3.13359e+07	-3.56383e+07	-1.10458e+07	-4.97104e+07	2.2061e+06	-1.36994e+07	-2.01294e+07	-4.30148e+07	-2.86529e+07	-3.1897e+07	-4.85271e+07	-7.32083e+07	-4.62461e+07	-6.6145e+07	-5.01545e+07	-1.06024e+08	-6.92717e+07	-8.86495e+07	-8.82142e+07	-6.72946e+07	-1.0575e+08
Citicoline	-1.41031e+06	-3.20971e+06	2.79735e+06	NA	3.95579e+06	-4.73316e+06	-1.15723e+06	-3.92309e+06	-2.97199e+06	1.05253e+07	-3.81733e+06	-1.90713e+06	971564	-3.94242e+06	3.37839e+06	1.89099e+06	4.99702e+06	4.03558e+06	-5.47964e+06	-6.86725e+06	-4.95499e+06	-8.64901e+06	-4.89698e+06	-7.25181e+06	-664563	-5.98524e+06	-8.56853e+06	-1.03118e+07	-9.66181e+06	-1.87785e+06	-2.66072e+06	-1.17946e+07	149356	-4.17807e+06	-777709	-1.53893e+06	-3.00519e+06	-2.40217e+06	-449109	-3.06066e+06	1.91922e+06	-1.72284e+06	-2.73788e+06	-3.04846e+06	-2.28563e+06	-1.61709e+06	5.29461e+06	396239	1.26384e+07
Citrulline	-2.39217e+07	-1.30883e+07	-4.18469e+07	NA	6.23535e+06	-2.33062e+07	-4.77759e+07	1.06649e+08	5.64959e+07	-4.37412e+07	1.06373e+08	-3.52289e+06	1.73091e+07	-2.7656e+07	7.98374e+06	-9.00022e+07	-4.84338e+07	3.38267e+07	2.84219e+07	1.82808e+07	2.08897e+07	1.26562e+07	-3.59719e+07	7.45666e+07	1.12276e+08	-1.29544e+07	1.35689e+08	5.76173e+06	-4.27267e+07	1.65191e+08	-2.01278e+06	7.86627e+07	-5.74469e+07	-4.06157e+07	1.72344e+08	4.71733e+07	-1.00423e+08	-4.77678e+07	-1.42846e+08	-1.19755e+08	-2.15895e+08	-2.53921e+07	-3.88897e+07	5.36574e+07	-1.04834e+08	-8.36603e+06	-4.94643e+07	-1.69423e+08	-1.98852e+08
CMP-2-aminoethylphosphonate	16385.3	-196781	-65563	NA	191474	695065	-317890	4724.75	-361943	301268	-203198	-310140	120013	257953	-141449	108322	-307272	-46268.9	255298	-359675	-243934	-374861	219060	105767	-398438	-280762	-734271	163883	355319	-442925	-93607.3	-162229	339966	-104860	80724.8	-215913	11113.1	99207.5	397151	-22070.1	1.02936e+06	3991.52	150727	5.97553e+06	519615	-97543.7	347363	665931	588103
CoenzymeA	-630153	-2.918e+06	-2.35132e+06	NA	-113853	2.37403e+06	-854533	4.64337e+06	3.3829e+06	-1.16458e+06	-1.38186e+06	-1.22091e+06	2.20917e+06	-238444	1.18903e+06	-185700	-1.5174e+06	-869672	-352085	-197587	922866	-2.06603e+06	-1.75715e+06	-914042	3.8707e+06	1.18953e+06	179609	2.78545e+06	-556768	8.57337e+06	-417005	-1.57551e+06	804137	-2.24648e+06	3.99897e+06	4.24499e+06	188124	1.60118e+06	-2.75484e+06	-1.1265e+06	-1.97151e+06	609870	1.5208e+06	-1.40288e+06	260572	-2.97712e+06	-757884	-1.5641e+06	-1.72334e+06
Creatine	-5.85324e+08	-5.40694e+09	9.3209e+07	NA	2.6385e+09	2.48568e+09	-3.36379e+09	3.60523e+09	2.67017e+09	-2.25581e+08	-5.36289e+09	3.5889e+09	-4.12675e+08	-7.65461e+07	2.93809e+09	5.75436e+08	-1.88377e+09	2.63681e+08	-1.54138e+09	-2.39554e+09	-4.4143e+09	4.64756e+08	-2.17942e+09	-2.91086e+09	4.0848e+09	-2.76863e+09	2.28477e+09	3.12642e+09	-1.77726e+09	3.93325e+09	9.9801e+09	-4.20832e+09	6.14396e+09	6.21326e+08	8.92676e+09	1.01457e+10	1.10239e+10	1.76165e+09	-2.35854e+09	-4.56971e+09	-3.47544e+09	-1.35699e+09	5.40682e+09	1.79635e+10	2.16939e+09	-5.72868e+08	1.61704e+07	-4.61317e+08	2.69464e+09
Creatinine	6.55948e+07	1.05453e+09	-4.82593e+08	NA	1.34498e+07	-3.26831e+08	-4.49448e+08	-3.3508e+08	-4.80656e+08	6.55649e+07	2.06686e+09	-3.62476e+08	-2.28803e+08	-7.33352e+07	-3.08653e+08	-5.03116e+08	6.23781e+07	1.62331e+08	6.0281e+07	-2.59451e+08	-5.95595e+08	-2.70872e+08	-1.8326e+08	-3.82805e+08	-3.11975e+08	-6.23891e+08	-5.60089e+08	-6.02679e+08	-5.67195e+08	-5.08197e+08	-3.03927e+08	-1.21098e+08	-2.12971e+08	-1.67587e+08	1.35282e+08	-4.06432e+08	-2.23252e+08	-5.55469e+08	-3.08348e+08	-6.42234e+08	-3.52853e+08	-2.22728e+08	2.28097e+08	9.90867e+08	-4.36683e+08	-6.4998e+08	-6.99477e+08	-3.72201e+08	-6.66442e+08
Cystathionine	-194.802	3144.64	44960.8	NA	9161.86	-32321.3	-8932.18	-14870.1	-3385.89	30773.6	20390.5	-18816.4	16818.1	11644.1	-7517.81	-56987.5	-3961.68	27113.8	-17019.7	18562.3	-1545.83	19565.6	141277	2871.05	43545.8	-457.167	1730.9	262349	2.75812e+06	-9575.65	42494.7	363049	36628.8	2500.46	203022	-7039.36	33031.8	-17495.9	12087.3	1284.88	-30185.7	-691.274	2.09158e+06	801338	4975.97	176636	8090.53	-52831	85058.6
Cysteate	23582.7	49464.2	-141186	NA	-141704	749488	-64023.2	361201	-9373.48	-126723	-190915	121980	43002.1	-318023	-188904	-297567	-130888	95281.3	165308	-7882.57	-479494	87747.4	448523	265260	471132	156969	406983	398700	-84349.1	151641	531339	311130	657419	812241	394138	201612	300914	353949	163850	64320.5	549442	846722	842864	1.10948e+06	121043	-228054	1.42277e+06	516152	445840
Cystine	-1.09415e+06	6.68298e+06	-2.33792e+06	NA	-682484	-1.17174e+06	-1.02246e+06	-165536	-1.94068e+06	-2.00957e+06	1.09382e+07	-1.03701e+06	-624868	-720913	-417200	-2.47661e+06	-269961	-1.30628e+06	-343776	119594	22498.9	50350.9	-39700.9	-161040	18282.6	-137760	-21046.2	-200499	-471471	476408	-332367	-801539	-29716	-992118	-874803	-1.06863e+06	-1.35106e+06	-1.37036e+06	-1.6483e+06	-1.6954e+06	-2.25987e+06	-1.18901e+06	-2.29911e+06	-2.59528e+06	-2.06199e+06	-2.72795e+06	-2.30493e+06	-2.66705e+06	-3.26701e+06
Cytidine	153753	112579	-67592.9	NA	-63421.4	400526	-100328	-32047.5	-72770	-9285.41	-52095.8	-127550	-74292.4	-53569	235992	57153.9	-100291	-101472	-105287	-143240	-51172.9	-94593.6	-10347.2	-72461.4	-184812	-146059	-164478	-193690	-60859.6	-142743	-80681	-169090	-35596.5	-42653.8	-42462	-104401	-23063.3	-80175.5	-6010.15	-95092.7	133948	-25398.3	-82425.3	-64597.3	15614.9	-44092.2	-49016.7	79562.8	-19283.3
Cytidine cyclic phosphate	464200	-327789	642076	NA	-60252.6	-206939	-93153.3	-295507	-59759	290889	-40931.4	-269365	-152269	-77709.6	-383258	-97331.9	1.09943e+06	-83708.7	-348620	-35147.5	1.7768e+06	-165563	3.89666e+06	-425468	140788	-277472	-103258	-266457	-87586	-256246	-389533	-121595	-357141	-225121	-319522	-200158	-286555	-154359	-303061	-130316	-159903	-200948	-94483.1	-72861.5	-189668	-56727.2	-34872	-170322	-12647.4
Cytidine diphosphate	5.94179e+06	-1.43478e+06	488964	NA	-2.32566e+06	449421	-92118.2	-2.78419e+06	201673	-983141	671237	-302115	-864602	612049	103865	558883	686390	47599.4	-975273	-1.10654e+06	2.21215e+06	-2.29951e+06	-431710	-1.24346e+06	-1.53584e+06	-165569	106058	-22203.2	-185087	-819475	-2.6654e+06	-975046	-3.75194e+06	-3.43644e+06	-3.49012e+06	-1.19849e+06	-2.76441e+06	-1.34336e+06	-930747	93738.8	-2.0007e+06	-2.00994e+06	-745853	-1.05284e+06	-2.62214e+06	-654567	-990136	-2.20538e+06	-995236
Cytidine monophosphate	6.19971e+06	-2.00806e+06	252703	NA	-2.59117e+06	1.87616e+06	-286124	-1.89721e+06	828914	-1.28813e+06	95484	-116809	206461	-805649	30646.4	107312	678250	-283279	-999204	-2.07909e+06	2.61732e+06	-2.20664e+06	1.85463e+06	122874	150251	-128971	-267985	1.05584e+06	-1.34743e+06	1.06987e+06	-1.94062e+06	-1.42479e+06	-1.91225e+06	-2.93358e+06	-2.07019e+06	991.999	-1.95644e+06	-668173	-2.93057e+06	-1.84052e+06	-2.93028e+06	-2.15561e+06	-3930.48	-3.08368e+06	-2.21673e+06	-2.25199e+06	-273738	-2.14135e+06	-1.77229e+06
Cytidine triphosphate	675565	1.81212e+06	-1.49099e+06	NA	1.0988e+06	-2.30191e+06	-2.79592e+06	-1.57846e+06	-461319	-574303	9.16961e+06	-979397	-5.34966e+06	4.60122e+06	5.30113e+06	1.53862e+06	147557	-4.75689e+06	-4.05577e+06	-1.75584e+06	1.01187e+07	-1.0818e+06	-2.43445e+06	-3.36044e+06	-7.41653e+06	-2.90283e+06	-6.02355e+06	-4.34726e+06	4.10873e+06	-5.35824e+06	-1.36888e+06	-6.46265e+06	-5.99396e+06	-5.60271e+06	-5.68467e+06	-802811	1.26133e+06	-1.91011e+06	2.28151e+06	-891919	65877.6	-4.33529e+06	-1.93541e+06	-3.63139e+06	-2.24874e+06	812505	-2.72288e+06	-3.59219e+06	-2.99826e+06
Decanoate	2.73023e+06	-2.00415e+06	-2.9338e+06	NA	-339034	2.78419e+06	-471202	-1.56159e+06	-725877	-927513	-1.0859e+06	5.8795e+06	-1.91558e+06	-1.91551e+06	1.43491e+06	4.32567e+06	442181	-1.55404e+06	-2.16249e+06	-1.37163e+06	1.25788e+06	290063	1.40326e+06	3.2826e+06	1.13829e+06	7.36787e+06	6.67773e+06	9.34359e+06	593799	-1.12859e+06	-2.11858e+06	-942260	-3.17214e+06	1.0549e+06	5.02122e+06	-738331	-85055.3	-2.33162e+06	2.48895e+06	-2.85612e+06	-2.5182e+06	-4.33199e+06	-2.77155e+06	-322676	3.97089e+06	-675907	-3.98377e+06	-5.30266e+06	-2.25201e+06
Deoxycytidine monophosphate	-302004	48662.9	-261748	NA	446358	597123	-455671	-147146	-646741	653533	78080.2	-537602	107317	481354	-853402	372.204	-280283	242228	829571	-746143	-771013	-447421	-705949	-903500	-1.18507e+06	-1.2004e+06	-1.01546e+06	-1.42413e+06	-633473	-1.32459e+06	-519792	-613643	-293610	1.20426e+06	624140	-692858	-230823	-484296	202578	-79010.9	685377	1.47651e+06	179795	5.2751e+06	168489	223721	34404.4	1.1237e+06	531463
Deoxyguanosine diphosphate	-1.54742e+07	3.54822e+06	-1.08372e+07	NA	1.77936e+07	-6.09406e+06	-2.16926e+07	5.69316e+06	-5.50028e+06	1.27137e+07	4.29576e+07	-8.20299e+06	-3.16875e+07	2.10243e+07	2.79776e+07	3.61244e+06	3.20046e+06	-2.02395e+07	-1.87928e+07	-1.5158e+07	6.08404e+07	4.48943e+06	-3.19477e+07	-2.97054e+07	-3.01484e+07	-3.41088e+06	-4.85649e+07	-3.18196e+07	9.0651e+06	-3.01289e+07	7.70737e+06	-3.85433e+07	-1.81114e+07	-2.54882e+07	-2.26384e+07	3.99826e+06	4.93401e+06	1.06504e+07	6.69104e+06	-1.0758e+07	1.21466e+07	-2.94667e+07	-2.19773e+07	4.27458e+07	-4.75534e+06	2.05699e+07	-1.83813e+06	-2.07206e+07	-1.55291e+07
Deoxypentose monophosphates	-304929	-91467.1	91046.2	NA	151097	502611	-192523	406314	-248499	-12116	14898	6887.43	81461.2	-53073.6	44381.8	-61644.3	-81281.3	-256985	3822.66	146973	2.04773e+06	1.13597e+06	71618.3	2.08108e+06	524515	537079	184896	1.3346e+06	2.76604e+06	167829	632500	2.06117e+06	925211	981650	1.52985e+06	-2718.92	982173	841459	465041	-147312	681926	1.28254e+06	394873	35910.8	1.51989e+06	576178	368827	1.0732e+06	393623
Deoxyribose	-257082	-498493	114298	NA	372279	-221068	-294354	237326	-642639	159406	362849	77182.3	42330.5	61044.3	464247	230600	-551163	78034.9	265203	27144.6	7.45091e+06	282104	930429	1.20681e+06	872504	808200	1.00782e+06	1.95419e+06	104077	1.04954e+06	1.06717e+06	409528	229569	-122053	966533	714174	646102	2.16004e+06	84706.5	615138	689222	-1.15494e+06	1.02081e+06	-963116	-156977	799285	-733646	677044	574011
Dihydrouracil	686210	-1.56362e+06	48611.4	NA	297604	404860	-920839	617030	384432	-257475	-498838	-146339	-371297	753701	377295	528383	-14302.8	-244213	-81207.4	-1.19489e+06	-724449	270990	-962007	-939721	-741978	-280471	1.36554e+06	66718.7	-29454.3	12525.3	147168	-473072	392177	-277860	331904	1.40611e+06	593369	189461	-1.13558e+06	-223232	-1.41706e+06	99302.2	725077	3.49595e+06	-28862.8	623174	176384	-367693	1.65345e+06
Dihydroxyacetone phosphate	269983	7.46009e+06	-1.51938e+06	NA	-2.93521e+06	975605	2.23824e+06	2291.87	-4.16508e+06	-6.12344e+06	-1.59515e+06	-1.90338e+06	-1.5257e+06	-2.2805e+06	4.96324e+06	7.42548e+06	212497	-424514	-1.07508e+06	77190.2	2.32091e+06	-1.41595e+06	1.64026e+06	3.76988e+06	379339	-484220	926957	208370	-1.34289e+06	1.75017e+06	-2.1845e+06	64626	-5.43539e+06	-2.68236e+06	-4.29867e+06	-2.76293e+06	2.25018e+06	-1.67213e+06	-4.96562e+06	-1.36054e+06	-6.6262e+06	-4.68145e+06	-1.46218e+06	-5.7479e+06	4.53996e+06	-5.29125e+06	-4.41252e+06	-2.3425e+06	-4.30358e+06
dimethylglycine	-3.94772e+07	-4.68962e+07	-4.65689e+07	NA	6.69718e+06	-716441	-2.07844e+07	1.25173e+08	1.51181e+08	-5.27698e+07	-3.26127e+07	2.76115e+07	-1.3243e+07	-2.22085e+07	2.11008e+07	-4.80726e+07	1.54073e+07	-9.12277e+06	-1.46978e+07	5.01964e+07	3.37698e+06	1.27525e+07	6.91673e+07	-4.06113e+06	1.16819e+08	5.93065e+07	2.09317e+08	2.14887e+08	1.37234e+07	1.43094e+08	1.74668e+08	3.72308e+07	1.09396e+08	-1.1401e+07	1.12778e+08	2.607e+08	2.41813e+07	1.11472e+08	-4.67468e+07	4.03296e+07	-4.83335e+07	2.80933e+07	2.02334e+07	-4.40887e+07	1.01438e+08	5.66846e+07	-2.74915e+07	-1.77383e+07	2.94121e+08
Diphthamide	2.51119e+06	-5.95413e+06	-1.33002e+06	NA	-418367	5.75382e+06	-1.22855e+06	2.20205e+06	2.02983e+06	-432119	-3.33017e+06	1.16481e+06	3.74706e+06	388748	-4.86893e+06	-514948	-994142	-961589	2.23546e+06	1.47055e+06	-664494	805657	-1.38001e+06	2.0594e+06	2.32199e+06	-731433	1.19589e+06	1.14202e+06	-1.99442e+06	3.12251e+06	1.93257e+06	-2.48083e+06	3.14703e+06	302611	3.58952e+06	2.38793e+06	544644	-171521	-3.45375e+06	-2.30557e+06	-1.56319e+06	3.11039e+06	6.24893e+06	-544412	-159265	-2.5025e+06	5.30216e+06	5.41776e+06	-1.44692e+06
dTDP-glucose	90339.7	-58370.1	74453.2	NA	3022.24	180337	-74570.9	-43452.1	-47851	26575.2	36806.5	-107963	90059.9	92667.3	123216	15062.2	-83210.7	-187259	-129862	-141898	-70264.5	-257164	-315942	5919.16	-144807	-77968.5	-223674	-187965	-184973	-32290.4	-62984.6	-261171	78764.2	24368.4	-29514.7	10892.4	79957.9	196415	-117102	-50739.2	175885	-35734.1	-2514.64	-112082	106508	29515.2	120547	155321	219993
Ergothioneine	-2.89389e+09	-3.34808e+09	-2.55002e+09	NA	-1.74915e+08	2.30082e+08	-6.40133e+08	9.05488e+09	2.9875e+09	-2.90213e+09	-7.77509e+08	-5.1175e+07	8.9814e+08	-8.914e+08	-7.64532e+08	-1.59739e+09	-6.41678e+08	2.52239e+09	1.53987e+09	8.26811e+07	1.93179e+09	-4.73014e+07	-7.8376e+08	-6.93624e+08	5.27775e+09	3.41486e+09	2.96008e+09	6.05949e+09	1.23696e+09	5.75276e+09	8.18237e+09	-1.23701e+08	4.2512e+09	-2.2566e+09	1.15489e+09	1.82402e+10	-2.7363e+08	2.41539e+09	-3.80596e+09	4.60076e+09	-4.79102e+09	-2.34676e+09	5.37492e+09	-3.37985e+09	-6.08744e+09	-3.75282e+09	-2.79862e+09	-8.14073e+08	-9.54379e+08
Erythrose 4-phosphate	-512585	4.48668e+06	-292850	NA	-447257	114113	180052	-1.10318e+06	-828598	-1.495e+06	1.12435e+06	-647782	-389432	-217443	525154	330037	-277682	-179848	-368725	2.07498e+06	3.31219e+06	1.84432e+06	210121	1.51459e+06	632271	1.08314e+06	1.18381e+06	118960	1.81865e+06	1.06525e+06	-428455	567719	-1.21805e+06	573264	-1.2306e+06	-673630	-198933	927293	-480732	-862197	-1.59501e+06	-1.88113e+06	-1.20969e+06	-1.38194e+06	-1.27564e+06	-525952	-1.27558e+06	-2.00491e+06	-907080
Fructose 6-phosphate	-1.35246e+07	7.79476e+07	5.46161e+07	NA	2.56455e+07	-7.59041e+06	-2.97635e+07	-4.24466e+07	-5.03648e+07	-1.76461e+07	-6.25796e+06	-5.2224e+07	-4.79169e+06	1.46945e+07	5.021e+07	3.69106e+07	-4.84265e+06	-2.31956e+07	-7.37658e+06	-4.65651e+07	1.86823e+07	-5.05121e+07	-4.71176e+07	-4.69126e+07	-5.92204e+07	-4.74961e+07	-5.25211e+07	-6.03394e+07	-6.04906e+07	-5.8915e+07	-6.75564e+07	-5.66038e+07	-8.60403e+07	-7.45361e+07	-7.70848e+07	-7.02711e+07	-5.21298e+07	-6.4474e+07	-5.46091e+07	-5.06044e+07	-4.85382e+07	-6.26703e+07	-5.76853e+07	5.78323e+06	-5.09617e+07	-4.16068e+07	-5.41349e+07	-5.68165e+07	-4.12032e+07
FA (20:2)	2.25899e+06	-6.30183e+06	-5.88617e+06	NA	-1.28502e+06	9.83817e+06	-2.21579e+06	3.50243e+06	-5.17568e+06	8.17637e+06	1.20483e+07	-9.02893e+06	-23309	-2.60023e+06	-5.33562e+06	-7.00166e+06	-3.63932e+06	-322163	1.29914e+07	-8.55129e+06	1.91682e+07	-1.1722e+07	-1.74531e+06	-9.85754e+06	-2.51171e+06	-2.03541e+06	-6.68191e+06	-1.32949e+06	-2.70935e+06	-2.0201e+06	-7.50727e+06	-3.31168e+06	1.79745e+06	-1.15661e+06	1.26069e+06	-280210	-9.35188e+06	-1.66746e+06	-4.7226e+06	673802	-1.39559e+06	-326551	8.77089e+06	240707	-2.23035e+06	500409	-6.65267e+06	226584	6.96875e+06
Fructose 1,6-bisphosphate	-2.53002e+06	1.1605e+07	-1.54771e+06	NA	-762532	-2.10686e+06	1.26211e+06	-3.36242e+06	-3.44179e+06	-3.25544e+06	5.05721e+06	-2.35062e+06	-3.15649e+06	3.06624e+06	1.74312e+06	3.34618e+06	354086	-1.80661e+06	-2.1135e+06	-581195	9.50062e+06	-1.05327e+06	3.54364e+06	-87716.4	-3.02573e+06	-75811.8	-2.25316e+06	-873414	-28806	-1.55393e+06	-2.35751e+06	352706	-4.93693e+06	-4.44028e+06	-4.67307e+06	-1.44077e+06	6.51049e+06	-837834	2.51257e+06	-1.94528e+06	-3.12055e+06	-4.40915e+06	427447	1.05903e+08	3.62808e+06	399483	-964266	-4.30385e+06	-2.05433e+06
Fucose 1-phosphate	2.48766e+06	-4.93895e+06	-4.61519e+06	NA	1.17556e+06	1.2806e+07	-2.0278e+06	-5.37193e+06	-6.57899e+06	1.44851e+07	4.75945e+06	-6.5407e+06	941728	3.62156e+06	-8.21673e+06	-1.89223e+06	607571	-3.62682e+06	2.92473e+06	-1.43736e+07	-1.32445e+07	-1.31363e+07	-9.73833e+06	-1.4568e+07	-1.18747e+07	-1.6934e+07	-1.47924e+07	-1.5601e+07	-1.2788e+07	-1.1748e+07	-9.09828e+06	-1.40841e+07	-7.99175e+06	-8.55996e+06	-8.51162e+06	-8.65298e+06	-6.08007e+06	-7.75694e+06	-6.55368e+06	-7.24084e+06	-3.87063e+06	-5.6303e+06	-7.24455e+06	-5.64738e+06	-2.64892e+06	-2.86322e+06	-2.46546e+06	1.31252e+06	-2.39528e+06
Galacturonate	145774	365856	-245398	NA	318986	1.08285e+06	-593241	-576606	-106887	-884931	907430	165485	483664	550500	355216	458400	-1.49278e+06	-1.82214e+06	887824	-612374	61457	-540080	-1.13196e+06	428692	-500644	-878165	-607430	1.67761e+06	-657581	-237723	532046	-1.88639e+06	1.33331e+06	-64344.7	275511	185427	858061	170385	-938509	-226505	793705	1.09802e+06	200788	6.96178e+06	744077	33769.6	5.12129e+06	2.16938e+06	1.03519e+06
Gamma-aminobutyrate	-1.03522e+06	-1.96984e+07	-363176	NA	1.15656e+06	8.57469e+06	-5.28854e+06	2.24215e+07	1.48879e+07	-1.44858e+07	-1.69567e+07	2.00205e+07	-2.48869e+06	1.97668e+06	-9.43285e+06	-1.75593e+06	5.66142e+06	-254790	-2.93905e+06	5.878e+06	-1.17423e+07	2.50221e+06	6.07533e+06	1.84626e+07	-1.6406e+07	6.69326e+06	4.47265e+07	3.05908e+07	5.0588e+07	2.025e+07	2.73993e+07	2.00254e+06	1.49189e+07	1.4645e+07	1.12572e+06	4.74933e+07	7.57105e+06	-2.0459e+07	-5.25837e+06	2.78029e+07	-5.43981e+06	5.02768e+07	2.51975e+07	-2.6433e+06	2.37694e+07	2.31307e+06	2.38612e+07	3.65744e+06	7.64766e+06
Glu-Asp	-751242	438784	1.08742e+06	NA	2.54559e+06	1.88158e+06	-2.20384e+06	-2.24291e+06	-1.28953e+06	-228105	-1.76361e+06	219062	2.32247e+06	237933	-525580	2.18219e+06	-1.87956e+06	-2.4398e+06	2.40915e+06	3.87034e+06	5.4796e+07	3.27007e+06	1.0853e+07	1.16091e+07	-1.23111e+06	818838	2.58525e+06	-1.11648e+06	284696	1.52026e+06	-2.69161e+06	-686691	-1.71761e+06	7.90433e+06	3.00103e+06	-2.39438e+06	-2.35889e+06	-1.55085e+06	-831011	-3.81616e+06	-1.24217e+06	163610	-1.74138e+06	-3.48754e+06	-2.72175e+06	-973633	-1.71299e+06	2.75078e+06	1.08017e+06
Gluconate	7.0611e+06	-3.38534e+07	-3.74841e+07	NA	4.04138e+07	-2.3396e+07	-7.46309e+07	9.40936e+06	-4.20295e+07	2.83684e+07	1.16452e+08	-3.3279e+07	-3.3046e+07	-1.05888e+07	203397	4.53716e+07	6.43952e+07	-2.46969e+07	1.32972e+06	-1.20517e+08	1.78794e+07	-9.56372e+07	-2.79102e+07	-8.88898e+07	-1.00176e+08	-4.10303e+07	-1.69479e+08	-6.8666e+07	7.99563e+07	-1.20142e+08	3.63952e+07	2.5849e+07	1.00381e+08	-2.04946e+07	-6.80036e+06	-4.56899e+07	8.88453e+07	1.00823e+07	2.22041e+07	2.51854e+07	4.57448e+08	3.45447e+07	3.72792e+07	1.08018e+09	1.46953e+08	1.04553e+08	2.71104e+08	1.16065e+08	1.44989e+08
Glucosamine 6-phosphate	-146925	-125315	-133662	NA	250631	384153	-311439	165051	103768	-23720.7	-220413	107323	54721.9	-71478.4	99300	85432.9	-218730	-158471	159774	-415420	-20946.2	-184688	123295	-56354.2	332934	-295556	-89128.2	-311575	219307	-160588	-59918.8	227695	559197	286115	251960	-120752	-228948	15283.7	199248	-243021	-61650.2	-313920	1.5389e+06	991464	-397237	-47782.6	-23972.4	43349.6	-136832
Glucosamine 6-sulfate	-1.17765e+07	-1.38237e+07	-7.49413e+06	NA	4.20027e+06	1.48177e+07	-4.25575e+06	2.3394e+07	1.09692e+07	1.2188e+06	-8.18902e+06	6.97595e+06	4.32553e+06	-9.46489e+06	-6.94959e+06	-7.42941e+06	4.12012e+06	-2.61889e+06	1.98029e+06	-1.27301e+06	-1.08652e+07	-4.42467e+06	-2.32322e+06	1.07773e+06	574490	2.14152e+06	8.16422e+06	3.02692e+07	2.7695e+06	9.24713e+06	9.71825e+06	-6.07496e+06	1.18837e+07	5.763e+06	6.25804e+06	1.51629e+07	1.54518e+07	1.15682e+07	-4.35528e+06	1.02379e+07	9.71094e+06	1.85732e+07	1.87441e+07	-1.393e+07	1.18789e+07	1.22367e+07	2.63648e+06	8.05336e+06	9.85592e+06
Glucose 6-phosphate	-1.80216e+06	1.28931e+08	5.17994e+07	NA	5.03578e+06	2.7587e+07	-3.32477e+07	-3.29809e+07	-6.53316e+07	-4.48667e+07	-7.80664e+06	-6.91882e+07	-1.15343e+07	-1.18098e+07	7.15336e+07	2.59702e+07	-2.09518e+07	-4.00648e+06	-7.33084e+06	-7.30296e+07	-3.08004e+07	-6.51617e+07	-5.9591e+07	-5.12639e+07	-5.13364e+07	-4.18752e+07	-4.60042e+07	-5.65639e+07	-7.38663e+07	-5.88372e+07	-7.63819e+07	-5.2796e+07	-1.20001e+08	-1.10044e+08	-1.08085e+08	-8.33092e+07	-5.53253e+07	-8.61915e+07	-9.47494e+07	-6.25878e+07	-8.7624e+07	-9.88508e+07	-7.67209e+07	1.43974e+07	-8.22302e+07	-8.09071e+07	-8.26011e+07	-1.09426e+08	-7.23031e+07
Glucuronolactone	-198298	-174886	35397	NA	70232.4	-85866.3	45406.5	249485	64212.4	-66464.1	-226273	157929	-37451.9	-132802	240029	119780	7087.43	-22889.6	-44628.3	399257	1.43015e+06	538829	375320	469799	947721	527635	834021	1.33753e+06	91850.1	714184	616820	319399	316249	222873	485631	394090	489909	1.29074e+06	194846	643066	616576	537104	532573	425900	570877	162214	654523	333471	4939.47
Glu-Gln	2.14012e+07	2.37336e+07	-3.21689e+06	NA	-2.54662e+07	-7.05355e+06	2.08153e+07	-2.08241e+07	-1.03236e+07	-8.18183e+06	3.24514e+07	-4.55785e+06	-6.68401e+06	-988480	683256	-2.56679e+06	5.32494e+06	-4.63973e+06	-9.90666e+06	-1.58989e+07	-1.72098e+06	874250	-9.86092e+06	-6.45497e+06	-1.16169e+07	-1.78062e+06	-1.71295e+07	3.11741e+06	-2.02914e+07	-1.13361e+07	-1.67976e+07	-4.18124e+06	-2.92324e+07	-1.92917e+07	-2.37528e+07	-1.87221e+07	-2.18013e+07	-1.77522e+07	-2.03255e+07	-1.85256e+07	-2.20123e+07	-1.99978e+07	-2.42413e+07	-2.27911e+07	-2.31758e+07	-1.9433e+07	-2.36282e+07	-2.1632e+07	-1.52253e+07
Glu-Glu	1.59658e+06	-387384	17029.9	NA	-1.24855e+06	-49066.1	932071	-658065	66994.2	-372357	296817	161348	-167058	89170.4	-124885	-14284.6	170191	-1009.75	-307542	-665592	769499	-602843	-873275	95673.9	-190096	-28786.5	-235617	238227	-478809	18518.2	-579122	-335300	-869035	-1.02207e+06	-892039	-442833	-866269	-459187	-787709	-251916	-863402	-391284	-13033.8	-498754	-199464	-446337	235961	-607127	-8138.02
Glu-Pro	3.28107e+06	-2.86015e+06	-1.45359e+06	NA	-2.4576e+06	1.24603e+06	864211	1.85025e+06	2.9365e+06	-1.51942e+06	-2.03609e+06	24927	-748417	-142122	1.00049e+06	-189709	-291438	1.09026e+06	-595177	626480	-1.53893e+06	794450	2.69618e+06	4.05578e+06	3.1539e+06	1.5739e+06	1.18896e+07	3.30736e+06	1.59773e+06	2.36618e+06	1.12297e+06	5.14403e+06	990228	2.34434e+06	-627387	739508	4860.22	1.04369e+06	-48485.2	720004	1.14547e+06	4.03482e+06	3.87731e+06	-1.65784e+06	727264	256827	89070.6	2.05079e+06	622593
Glutamate	7.55592e+07	-6.56258e+08	-1.97858e+08	NA	-2.43411e+07	7.66424e+08	-4.94902e+08	1.02692e+09	1.90281e+07	599972	2.34677e+08	-4.6475e+08	-7.96282e+07	-1.92536e+08	-1.77616e+08	-1.85167e+08	4.96402e+08	-1.17861e+08	-2.86944e+07	-3.05749e+08	8.57811e+08	-1.17612e+08	2.18271e+07	9.89045e+08	7.83505e+08	-3.05977e+07	-8.18483e+07	3.04306e+08	-6.19424e+06	1.0428e+09	4.42786e+08	-2.59127e+08	4.79291e+08	5.72439e+08	6.33528e+07	1.05119e+09	1.86456e+08	1.26743e+09	2.86848e+08	-3.08247e+08	1.89832e+08	4.40306e+08	1.69264e+09	-3.53782e+08	9.41426e+08	6.57103e+08	7.93905e+08	-2.10803e+08	7.60776e+08
Glutamine	1.74929e+08	1.07179e+09	-6.31363e+08	NA	-5.76886e+08	6.46796e+08	-1.06659e+09	2.31683e+09	4.10389e+08	-2.82864e+09	1.93759e+09	2.67897e+08	-1.69388e+08	-8.12048e+08	6.12291e+08	-6.77783e+08	-3.78698e+08	-4.21538e+07	-2.54955e+08	1.2071e+09	-3.16049e+08	1.09401e+09	6.38307e+08	2.47246e+09	3.12749e+09	2.04365e+09	4.86369e+08	2.49861e+08	-9.13678e+08	3.15341e+09	9.26639e+08	-4.046e+08	2.58048e+09	7.64103e+08	8.36106e+08	3.04362e+09	3.14267e+08	2.94129e+09	-3.71951e+08	-5.81193e+08	-4.4975e+08	7.2562e+08	-7.42834e+08	3.76205e+08	1.54741e+09	1.73663e+08	1.52136e+09	-5.07875e+08	-8.39491e+08
Glutamylcysteine	92806.3	-455486	2.54565e+06	NA	-269969	-1.85574e+06	-105976	510364	-1.6905e+06	-1.01257e+06	5.2152e+06	433659	63998.1	129584	226771	-2.16896e+06	126989	-1.6697e+06	-116112	1.55395e+06	-825047	1.03189e+06	832039	395161	78966.5	-258027	154196	-185447	-623479	336182	1.40903e+06	-474907	1.16343e+06	280561	2.05678e+06	946925	-225040	-1.24905e+06	-156820	-789033	-550329	-302571	-459554	-2.05562e+06	75641	-1.28321e+06	365467	145526	-1.96253e+06
glutamyllysine	-1.91777e+07	3.1338e+06	-9.82964e+06	NA	3.08033e+06	-3.42985e+06	-1.41619e+06	2.84356e+07	4.66037e+07	-2.53063e+07	-1.04405e+07	2.22188e+07	8.5959e+06	349103	-2.3969e+06	-1.82674e+07	-5.78923e+06	-6.30047e+06	-1.00631e+07	8.38991e+07	2.42926e+07	1.57364e+07	6.08921e+06	4.62204e+07	1.06529e+08	4.63224e+07	1.48376e+08	1.35718e+08	-816192	1.42544e+08	5.60999e+07	-2.60492e+06	8.98783e+07	-1.93799e+06	8.66379e+07	5.94348e+07	2.07628e+07	4.9058e+07	-2.20779e+07	-1.02009e+07	-3.0268e+07	6.28519e+06	4.84751e+06	-2.07611e+07	5.16829e+06	-3.12994e+07	-5.23054e+06	-1.71603e+07	1.57831e+07
Glutarate	3.73217e+06	-5.17417e+06	1.0125e+06	NA	-642197	7.4942e+06	-2.40698e+06	2.27751e+06	-707326	93121.5	-3.77341e+06	-1.15117e+06	313726	-1.69853e+06	388514	164782	-35756.7	-1.14157e+06	1.25457e+06	1.66259e+06	1.08428e+07	1.62102e+06	3.31034e+06	-3.31534e+06	5.92322e+06	2.71259e+06	4.44192e+06	3.54067e+06	615004	7.85159e+06	-857413	843896	-1.41619e+06	-4.7714e+06	4.15588e+06	-3.1815e+06	-411778	277611	-2.15503e+06	159030	-6.26301e+06	1.2707e+06	706005	170060	-837954	-1.2606e+06	3.07577e+06	-7.07771e+06	-3.2893e+06
Glutathione	-3.46161e+08	-2.90878e+09	-1.70522e+08	NA	7.69398e+08	3.44436e+08	-1.09576e+09	2.46151e+09	7.33085e+08	-3.81467e+08	-1.68659e+09	8.6127e+08	1.47749e+07	6.18199e+08	1.07019e+09	9.564e+08	-9.66543e+07	1.49556e+08	-1.29289e+09	-3.875e+08	4.19551e+08	-1.0665e+09	-1.70773e+09	-3.62925e+08	1.42843e+09	-6.10609e+07	4.76601e+08	-2.6759e+08	-1.1668e+09	3.41733e+09	8.06532e+08	-2.18673e+09	4.80643e+08	-1.67604e+09	1.35825e+08	3.49825e+09	2.94892e+08	1.40433e+09	-1.47323e+09	-5.9722e+08	-1.6382e+09	-3.89149e+08	8.26898e+08	2.40554e+09	8.39535e+08	-5.31168e+08	-7.26112e+07	-1.45696e+09	-3.35666e+09
Glutathione disulfide	6.49922e+07	2.28585e+08	-1.454e+08	NA	-3.70264e+07	3.90844e+08	-1.40286e+08	-3.15872e+07	-1.64735e+08	-3.44957e+06	3.45853e+08	-9.11347e+07	-4.57262e+07	-2.79165e+07	-4.4622e+07	-9.66932e+07	-7.63454e+07	-1.52556e+08	2.72045e+07	-7.80359e+07	-5.14132e+07	-6.43229e+07	-1.90284e+07	-8.77794e+07	-1.73914e+08	-1.87742e+08	-1.90402e+08	-1.96982e+08	-1.7138e+08	-1.59787e+08	-5.24849e+07	-1.98823e+08	-2.20941e+07	-3.07012e+07	-2.54024e+07	-1.3914e+08	-3.44154e+07	-1.31702e+08	-7.94426e+06	-1.65758e+08	4.42121e+06	-2.895e+07	-1.51542e+08	4.39324e+08	-2.67386e+07	-8.84487e+07	-1.37034e+08	1.88575e+07	-1.25317e+08
Glyceraldehyde 3-phosphate	-1.86114e+06	2.34017e+06	-207434	NA	-379409	-732838	143304	3.00492e+06	-1.64385e+06	-3.2589e+06	-12282.3	-691049	-272692	-1.49532e+06	1.82443e+06	2.39738e+06	809894	435134	-400316	2.76624e+06	741716	2.18024e+06	9.78213e+06	2.00482e+07	1.29675e+06	1.17344e+06	1.89813e+06	1.57787e+06	1.29305e+06	4.13777e+06	258367	185564	-1.46472e+06	89528.4	-1.23101e+06	1.64868e+06	9.67028e+06	1.80905e+06	-1.19541e+06	-757783	-3.38327e+06	976969	6.92393e+06	-2.73742e+06	1.77686e+06	-2.90998e+06	-2.17471e+06	-1.31896e+06	-3.18367e+06
Glycerol 3-phosphate	818643	309866	2.69934e+06	NA	259299	766061	-924507	-418294	-2.64752e+06	-1.50397e+06	-1.61664e+06	-2.3269e+06	-177091	973152	2.06167e+06	2.2653e+06	-860168	-801323	1.12309e+06	-1.68602e+06	-942076	-1.447e+06	272860	643007	-812289	-1.55467e+06	-556695	-1.25652e+06	-911470	-765586	1.50216e+06	-1.61297e+06	-2.05008e+06	-1.68544e+06	-2.28437e+06	-1.15854e+06	-1.92232e+06	-1.63211e+06	-1.47975e+06	-526820	-1.42019e+06	-2.90229e+06	-1.00466e+06	-473619	1944.36	-2.90213e+06	-2.45439e+06	-3.06548e+06	-2.0416e+06
Glycerophosphocholine	4.97195e+07	-5.56177e+07	7.69625e+06	NA	-1.80212e+07	1.03869e+08	-5.32191e+07	4.09511e+07	-1.30624e+08	-2.02361e+07	1.88868e+08	3.90596e+07	2.00857e+08	-8.35781e+07	-5.4703e+07	-5.28506e+07	-7.13255e+07	-4.57184e+07	-4.51271e+07	-8.85091e+07	-5.65672e+07	2.83539e+07	8.191e+07	1.0858e+08	4.5764e+08	-7.30178e+07	-3.72302e+07	1.59462e+07	-1.08306e+08	2.3085e+07	2.31605e+06	-3.80554e+07	1.94016e+06	-1.23753e+07	1.02867e+08	-1.7517e+08	5.16682e+07	-1.0891e+08	3.19431e+08	-1.82432e+08	1.39284e+08	2.59985e+07	-1.885e+08	1.13724e+08	-5.57693e+07	3.3106e+07	-1.13503e+08	3.88611e+07	-2.92631e+07
Glycerophosphoethanolamine	-185768	-2.91182e+06	4.54851e+06	NA	3.31808e+06	998316	-3.69233e+06	-1.4002e+06	-2.31688e+06	5.02757e+06	-997303	-560548	6.17422e+06	-3.53498e+06	-3.47837e+06	-2.86499e+06	2.4767e+06	1.0066e+06	-1.6068e+06	-2.26008e+06	1.9495e+06	-466687	4.28285e+06	-4.3429e+06	5.99683e+06	-3.88855e+06	-4.88133e+06	2.88285e+06	-2.98106e+06	-593080	-1.57391e+06	-1.29932e+06	4.9234e+06	4.50812e+06	8.00572e+06	-5.21924e+06	1.41953e+06	-2.22973e+06	6.97893e+06	-7.07948e+06	4.44654e+06	6.1016e+06	-5.00195e+06	2.14396e+07	-439349	3.48491e+06	-2.16915e+06	-64748.3	6.55952e+06
Glycerophosphoglycerol	-2.56643e+06	-4.95797e+06	-2.09579e+06	NA	718939	-1.47817e+06	-1.34104e+06	8.94636e+06	7.39002e+06	-3.67935e+06	-3.23241e+06	4.31295e+06	2.71815e+06	-1.97972e+06	-507016	-2.91485e+06	-629312	2.9533e+06	-1.65766e+06	-21592.3	1.55294e+06	-539657	-573969	2.54144e+06	8.27811e+06	1.16905e+06	5.62745e+06	1.22631e+07	1.55492e+06	1.89078e+07	1.41075e+07	-817859	1.3856e+07	-2.7925e+06	1.41503e+07	2.53319e+07	-266713	1.18154e+07	-5.12778e+06	-1.97073e+06	-5.83912e+06	-409181	7.16996e+06	611933	-2.02512e+06	-4.05153e+06	9.94767e+06	-6.64477e+06	-6.1164e+06
Glycerophosphoinositol	2.59504e+06	-1.59953e+06	-265209	NA	968702	4.44078e+06	-2.33799e+06	-2.00406e+06	-411994	-3.32006e+06	-1.96132e+06	-1.19773e+06	4.63241e+06	-1.30346e+06	-1.30385e+06	3.00992e+06	-5.36538e+06	-3.44289e+06	8.86663e+06	-3.22923e+06	-1.37099e+06	-3.57979e+06	-5.02661e+06	-242642	-3.20134e+06	-4.13398e+06	-2.4784e+06	987982	-1.08127e+06	-198034	-2.11287e+06	-4.07253e+06	686617	-3.04591e+06	-455285	-2.07863e+06	-5.4745e+06	-3.04654e+06	-5.41709e+06	-3.77115e+06	-5.32478e+06	-3.10444e+06	2.81172e+06	-3.68859e+06	-4.8527e+06	-2.23081e+06	5.26386e+06	4.35149e+06	-2.43251e+06
Glycine	2.31381e+07	-1.15263e+07	-2.04902e+07	NA	-5.65611e+06	6.03351e+07	-3.03114e+07	2.05877e+07	-1.37738e+07	-1.27062e+07	3.69421e+07	-558215	2.01974e+07	-4.38833e+06	2.40673e+06	-7.52094e+06	-2.43376e+07	-1.95248e+07	-1.28133e+07	-1.37292e+07	-1.04323e+07	-1.99646e+07	-2.49431e+07	1.83331e+07	-1.00054e+07	-2.31404e+07	-2.36044e+07	6.80443e+06	-1.47699e+07	-6.93227e+06	-7.32494e+06	-5.55914e+07	-1.47215e+07	-2.68527e+07	-9.32547e+06	1.60973e+07	-2.15502e+06	-6.10678e+06	-1.16917e+07	-3.23406e+07	1.26769e+07	-2.536e+06	-8.92509e+06	-1.24561e+07	-1.24592e+07	-3.544e+07	6.50504e+06	-2.24665e+07	-5.17088e+07
Glycineamideribotide	-120065	-206900	-155363	NA	164977	-89993.7	54465.5	-107891	-161466	-314991	-122312	1.50228e+06	-216249	-215331	97115.1	413132	-180605	-103440	-237361	41238.5	189201	-3361.68	258173	-142490	146953	478989	1.26925e+06	115338	112804	12970.4	183330	524233	-65379.8	105150	58854.4	351134	-158633	-1842.84	470816	-89492.1	51761.7	477929	1.18337e+06	-149709	602390	-107674	-191892	3.25048e+06	-226844
Glycylglutamine	-5.27469e+09	-2.27245e+09	-2.06637e+09	NA	-3.43866e+08	1.84173e+09	-4.78777e+08	1.22383e+10	5.81944e+08	-4.20425e+09	8.88357e+08	1.09343e+09	-1.1177e+09	-3.81449e+08	-7.41993e+08	-2.73207e+09	-9.32156e+08	2.30906e+09	1.59292e+09	-1.01924e+09	6.31116e+08	-1.80546e+09	-1.64439e+09	1.60802e+09	2.92279e+09	9.3768e+09	7.37229e+09	1.28583e+10	1.47193e+09	1.33347e+10	1.23406e+10	-7.75791e+07	1.05725e+09	1.45606e+09	1.58715e+10	2.28443e+10	4.06024e+09	8.24349e+09	-3.93804e+09	1.9737e+09	-7.08061e+09	1.69986e+08	3.04929e+09	-1.02811e+09	5.21778e+09	-2.81684e+09	2.54253e+09	1.01768e+10	3.66959e+08
Gly-Leu	3.3163e+07	-8.11315e+06	1.40246e+06	NA	-1.49388e+07	3.07213e+06	1.50807e+06	-1.30225e+07	1.90896e+06	-6.21588e+06	1.73645e+06	-2.681e+06	-1.50347e+06	-443030	357695	1.10078e+06	740270	4.20992e+06	-2.28185e+06	-6.65867e+06	1.46379e+07	-8.69176e+06	-8.47351e+06	-1.37282e+06	-1.78613e+06	2.71665e+06	2.54971e+06	2.72294e+06	-4.18911e+06	1.36799e+06	-1.16825e+07	185533	-1.63281e+07	-1.54425e+07	-1.46681e+07	-7.3842e+06	-1.55825e+07	-5.87708e+06	-1.47136e+07	-3.60473e+06	-1.40749e+07	-1.03067e+07	-3.42976e+06	-5.64256e+06	-1.38452e+07	-6.6678e+06	-5.46061e+06	-1.22789e+07	-5.36249e+06
Guanidinoacetate	-4.69176e+07	-1.22386e+08	-1.02337e+07	NA	7.07755e+07	-1.93034e+07	-7.58318e+07	1.17215e+08	1.42616e+08	-4.14152e+07	-1.20774e+08	5.14092e+07	1.50791e+08	-1.79491e+07	3.93863e+07	-253458	-6.63651e+07	1.30046e+07	-6.3769e+07	-8.88071e+06	-1.76443e+08	-1.33272e+07	-1.16035e+08	-5.68443e+07	-6.20746e+07	-1.18271e+08	4.73587e+07	1.4117e+07	1.96365e+08	2.21859e+08	2.97003e+08	-1.67491e+08	-9.21647e+07	-2.11596e+07	-8.85927e+07	-9.16082e+07	-2.69061e+07	-1.07111e+08	-1.07125e+08	1.21816e+07	-1.23669e+08	-2.26878e+07	-1.91448e+08	-1.64673e+08	-1.60542e+07	-1.77808e+08	-1.47447e+08	-1.81763e+08	-1.95227e+08
Guanidinosuccinate	-57322.1	599684	-860989	NA	-44222.6	-357356	-425793	249766	-698908	-331217	2.68426e+06	487033	-117892	-352350	-343792	-418419	-186475	121424	52564.6	-44428.4	-539443	99119.6	-61655.3	1.33475e+06	-369829	-527077	-449291	-620903	-427870	-350209	-64802.9	1.0906e+07	87592.9	531825	2.02813e+06	-305391	-123544	8707.96	-56299.3	-675467	-254666	41641.2	2.94588e+07	2.25187e+06	-251367	5.59819e+06	118374	1.46393e+06	1.47533e+06
Guanine	1.62573e+06	-3.5518e+06	2.48951e+06	NA	1.11357e+06	-1.73676e+06	-1.05831e+06	-2.6739e+06	-3.50414e+06	2.4557e+06	5.01332e+06	-6.21038e+06	1.44622e+07	-3.85784e+06	-3.89424e+06	-2.67879e+06	-7.02947e+06	361603	8.67399e+06	-6.61555e+06	-7.05603e+06	-5.10433e+06	-4.87024e+06	-5.45417e+06	-2.99931e+06	-7.71285e+06	-7.97481e+06	-9.03925e+06	-5.99717e+06	-5.06395e+06	-2.8325e+06	-7.66958e+06	-2.22679e+06	-3.9814e+06	-798411	-174121	-906867	-2.42003e+06	-1.06635e+06	-3.86042e+06	-1.32867e+06	-4.76966e+06	-2.18909e+06	-6.86838e+06	-3.62952e+06	-3.8854e+06	-3.57475e+06	-3.01848e+06	-3.58965e+06
Guanosine	4.31213e+06	-901725	-5799.13	NA	-1.57952e+06	569385	-724966	-1.40213e+06	52099.4	-977283	1.36306e+06	-461916	-258226	-263396	67376.8	-33626.9	205267	359363	-320105	-752413	398266	-768523	3.32475e+06	-321139	3.1948e+06	608666	202385	232426	-504274	301675	-1.19348e+06	662584	-1.8531e+06	-1.77915e+06	-1.73923e+06	-852781	-1.39184e+06	-811896	2.99335e+06	-479915	-1.50797e+06	-1.45841e+06	-579108	-919642	-1.88633e+06	-1.17329e+06	-940790	-1.83982e+06	-889505
Guanosine diphosphate	2.69195e+07	-5.59348e+06	466205	NA	-1.34899e+07	861919	3.92488e+06	-1.2798e+07	344661	-4.74453e+06	5.85667e+06	-965112	-6.03891e+06	5.31707e+06	624264	2.82204e+06	3.048e+06	-786530	-5.76876e+06	-4.15678e+06	2.09127e+07	-8.64935e+06	-7.12825e+06	-8.28354e+06	-6.44078e+06	2.50297e+06	-798187	-871167	-3.30417e+06	-5.27553e+06	-1.37727e+07	-5.47509e+06	-1.88817e+07	-1.82267e+07	-1.77626e+07	-7.64776e+06	-1.62202e+07	-5.22965e+06	-5.77958e+06	-1.45444e+06	-9.72159e+06	-1.18997e+07	-6.42994e+06	-4.08455e+06	-1.26839e+07	-437540	-4.1561e+06	-1.22796e+07	-6.35335e+06
Guanosine diphosphate mannose	4.83037e+06	-2.11825e+06	-3.53159e+06	NA	2.15439e+06	5.74057e+06	-6.57576e+06	-3.62769e+06	-3.60408e+06	3.37231e+06	5.20876e+06	-5.43034e+06	-449580	4.70156e+06	2.48724e+06	4.15533e+06	-2.87677e+06	-3.54762e+06	-888843	-1.08414e+07	-3.03315e+06	-1.12881e+07	-9.42421e+06	-9.59783e+06	-1.02983e+07	-9.51693e+06	-1.47887e+07	-6.55789e+06	-1.18166e+07	-5.38739e+06	-3.17019e+06	-9.29935e+06	-2.55174e+06	-7.75369e+06	2.68949e+06	-4.85713e+06	-5.842e+06	-2.88932e+06	-5.66168e+06	-4.84718e+06	943053	-1.36964e+06	-1.85751e+06	8.42706e+06	1.74982e+06	697213	3.19679e+06	3.09404e+06	2.89233e+06
Guanosine monophosphate	3.26616e+07	-9.16109e+06	1.13713e+06	NA	-1.28566e+07	3.92455e+06	-2.36631e+06	-1.06643e+07	2.07082e+06	-7.23268e+06	2.27443e+06	-1.82922e+06	-1.62682e+06	-1.02887e+06	602177	1.01821e+06	677187	4.79783e+06	-2.39797e+06	-4.4374e+06	6.21134e+06	-7.336e+06	-4.55979e+06	-2.59538e+06	2.32151e+06	3.76154e+06	4.40366e+06	5.27423e+06	-2.07809e+06	2.31913e+06	-9.48867e+06	1.94984e+06	-1.51763e+07	-1.46204e+07	-1.37051e+07	-4.9639e+06	-1.1044e+07	-4.73898e+06	-1.19887e+07	-2.00977e+06	-1.31019e+07	-1.11985e+07	-139849	-4.93766e+06	-1.37206e+07	-6.42278e+06	-4.40152e+06	-1.37145e+07	-6.17224e+06
Glucose	5.23673e+06	6.76e+06	-4.2911e+06	NA	-5.60352e+06	5.54019e+06	787893	-2.39533e+06	-3.63361e+06	-1.78917e+06	1.54424e+07	-1.42585e+06	-1.65537e+06	-1.4954e+06	-565721	-4.39226e+06	-1.02444e+06	-3.85002e+06	-1.64545e+06	-1.97958e+06	-4.26009e+06	-2.41426e+06	-2.07857e+06	-1.84867e+06	-4.65137e+06	-4.39193e+06	-4.24475e+06	-4.25493e+06	-4.90454e+06	-4.20613e+06	-2.43319e+06	-4.16384e+06	-2.86243e+06	-2.8292e+06	-2.55574e+06	-4.89372e+06	-2.70517e+06	-4.77417e+06	-2.74169e+06	-4.41546e+06	-2.75061e+06	-2.29606e+06	-4.61568e+06	-4.34779e+06	-2.50445e+06	-4.99089e+06	-4.6821e+06	-2.48157e+06	-4.66407e+06
Mannose	2.9977e+06	570667	-3.48798e+06	NA	-4.55785e+06	4.70528e+06	1.50072e+06	4.32492e+06	5.31891e+06	-4.54726e+06	-219406	2.31379e+06	-2.22711e+06	-2.07956e+06	295711	-3.83221e+06	-661182	572538	-987668	1.16634e+07	1.25113e+06	4.22544e+06	1.27053e+07	-327346	1.15018e+07	9.41907e+06	1.15246e+07	6.86687e+07	5.2192e+06	6.12003e+06	1.19986e+07	8.4843e+06	8.74235e+06	-3.53287e+06	1.60936e+07	1.17711e+07	1.66368e+06	5.94372e+06	347985	7.53726e+06	-7.23487e+06	1.65653e+07	2.54877e+07	6.39315e+06	8.22517e+06	-1.0407e+06	1.02773e+07	2.02054e+07	-4.1225e+06
Fructose	-816470	68105.3	-3.37204e+06	NA	-795240	-189789	-1.193e+06	5.17912e+06	4.90602e+06	-3.61121e+06	4.72717e+06	1.60453e+06	-852351	-630301	714819	-2.9359e+06	63772	-1.14723e+06	-1.72001e+06	4.59232e+06	1.24681e+06	-613922	393466	1.66252e+06	5.05662e+06	9.97521e+06	3.92889e+06	1.9803e+07	1.2474e+06	7.34917e+06	6.7103e+06	1.9187e+07	1.72376e+07	1.16404e+06	1.07736e+07	6.47268e+06	5.53397e+06	6.38351e+06	241580	-1.7367e+06	535882	1.96699e+06	7.35302e+06	-1.17322e+06	7.53037e+06	-2.93565e+06	4.92547e+06	-4.98357e+06	-762491
Hippurate	-2.92135e+06	1.01746e+07	-3.4278e+06	NA	1.60028e+06	-2.988e+06	-1.86003e+06	-4.47166e+06	-4.82514e+06	-1.98569e+06	1.65417e+07	6.94286e+06	-1.3724e+06	-3.17791e+06	-515715	-2.30372e+06	-2.12369e+06	-2.73726e+06	-549050	-1.41735e+06	2.88494e+06	-1.74387e+06	-1.65385e+06	-3.0467e+06	1.34317e+06	-581213	6.01633e+06	-641219	-2.19742e+06	3.97325e+06	-2.92316e+06	1.45306e+08	-600637	-2.56506e+06	-1.80918e+06	1.18047e+07	2.81634e+07	-3.79828e+06	-4.27258e+06	-5.72539e+06	-4.72038e+06	-7.19075e+06	1.22906e+08	3.95086e+06	-2.41053e+06	-7.0731e+06	3.96832e+06	1.10581e+06	-7.68768e+06
Histamine	3.47463e+07	-2.47508e+08	-2.9584e+07	NA	-1.86408e+08	2.98176e+08	3.29909e+08	4.39578e+06	-3.69603e+07	3.27098e+08	-1.70836e+08	4.25862e+07	2.43769e+08	-2.67005e+08	1.40669e+08	-1.60754e+08	-1.75073e+08	-4.35426e+07	-1.03678e+08	-2.47993e+08	-3.69213e+08	-1.68136e+08	-2.75709e+08	-3.77943e+08	-6.269e+08	-5.62251e+08	9.98998e+07	-6.73537e+08	-2.9097e+08	-1.99424e+06	-2.74755e+08	-5.67465e+08	-8.58743e+07	-1.37414e+08	-1.94474e+08	-4.69855e+08	-1.62583e+08	-5.49483e+08	1.1489e+08	-5.37756e+08	-1.29608e+08	-8.84139e+07	-4.9219e+08	-4.94333e+08	-1.25841e+08	-3.63812e+08	-4.76791e+08	3.42008e+07	-4.60129e+08
Histidine	2.17732e+07	1.284e+09	-5.31174e+08	NA	-2.99634e+08	-9.98433e+06	-1.8659e+08	1.40634e+07	-3.90272e+08	-5.62743e+08	2.0338e+09	8.55437e+07	-8.56796e+07	-1.92072e+08	-8.34452e+07	-5.02588e+08	-1.46259e+08	-1.13553e+08	-3.35183e+08	-2.33675e+08	-1.02714e+08	-2.79365e+08	-2.91423e+08	3.20303e+08	6.61902e+07	-1.70546e+08	-6.49046e+07	-1.58208e+08	-3.31359e+08	7.16321e+07	-3.64037e+08	-2.85124e+08	-2.00519e+08	-5.44864e+08	-4.18956e+08	-2.53944e+08	-4.73552e+08	1.65127e+07	-6.79219e+08	-5.64034e+08	-7.14705e+08	-7.56304e+08	-4.29168e+08	-5.39873e+08	-7.57555e+08	-7.79394e+08	-6.50122e+08	-7.12436e+08	-7.82217e+08
Homoarginine	1.18089e+06	1.00157e+06	-253589	NA	-223457	1.58333e+06	-797140	-920283	-24984.5	-698304	576877	239522	-10169.8	-126396	1.05495e+06	60758.2	-989927	-921797	-731848	524190	763070	1.13338e+06	-373541	2.60629e+06	1.88393e+06	-246685	2.2227e+06	-787475	497145	548090	-1.04717e+06	-888173	-1.00506e+06	-1.00291e+06	-1.19418e+06	-64298.6	802764	1.39105e+06	-850801	-1.50809e+06	487409	-2.00952e+06	-1.56272e+06	-2.61128e+06	-1.6234e+06	935637	-1.55372e+06	639603	-1.68738e+06
Homovanillate	-555366	-128878	410326	NA	566532	-620608	-458547	248295	-26234.7	9453.23	535045	-1601.82	-204804	655660	199889	-235200	-178040	-171312	-44607.2	-218109	2.44656e+06	209753	1.08376e+06	1.33996e+06	-125445	-226180	614038	877155	316317	196140	90097.8	525188	732092	116198	681744	422864	749739	273960	-40260	86773.2	389107	201059	3.51059e+06	5.42215e+06	174986	-40012.3	333675	1.49303e+06	1.78906e+06
Hydroxycitrate	-3.45823e+07	-4.46646e+07	-1.07009e+07	NA	5.57067e+07	1.79358e+07	-3.13322e+07	-1.19531e+07	-8.38169e+06	4.39304e+07	-4.32035e+07	-5.10225e+07	2.62857e+07	2.69228e+07	-4.5936e+07	3.66164e+07	-2.58973e+07	-1.66407e+07	1.16917e+08	-6.63443e+07	3.90766e+07	-2.59497e+07	-6.00772e+07	-8.07332e+07	-6.16672e+07	-6.23772e+07	-4.99742e+07	-3.2723e+07	-5.69326e+07	-6.15212e+07	-3.03571e+07	-8.19211e+07	-1.10969e+07	6.67897e+06	9.32419e+06	-4.17064e+07	-2.32141e+07	-3.65641e+07	2.90308e+07	-2.21708e+07	3.84807e+07	3.5122e+07	-1.16198e+07	2.99337e+07	-1.33272e+07	9.41039e+07	4.91666e+07	1.31212e+08	7.79763e+07
Hydroxyphenyllactate	-555366	-128878	410326	NA	566532	-620608	-458547	248295	-26234.7	9453.23	535045	-1601.82	-204804	655660	199889	-235200	-178040	-171312	-44607.2	-218109	2.44656e+06	209753	1.08376e+06	1.33996e+06	-125445	-226180	614038	877155	316317	196140	90097.8	525188	732092	116198	681744	422864	749739	273960	-40260	86773.2	389107	201059	3.51059e+06	5.42215e+06	174986	-40012.3	333675	1.49303e+06	1.78906e+06
Hypotaurine	-3.1238e+08	-6.56452e+08	-7.86261e+07	NA	3.02104e+08	-2.84108e+08	-5.44929e+08	9.38849e+08	-3.17074e+08	-3.32462e+08	1.24079e+09	9.08245e+08	-2.25467e+08	-1.14547e+08	-4.10704e+07	-2.70627e+08	8.58016e+07	-4.75311e+07	-2.50518e+08	-2.66491e+08	-4.18369e+08	-1.78237e+08	-8.01802e+08	1.11173e+09	1.15454e+08	-3.10709e+08	8.57962e+08	9.21934e+08	-4.02383e+07	3.38615e+08	1.86527e+08	-3.62995e+08	-3.18945e+08	-8.02367e+08	-1.09987e+08	2.38768e+08	-2.50845e+08	5.5602e+08	-7.14945e+08	1.67336e+07	-7.64885e+08	-9.82349e+08	-5.95921e+08	-8.54593e+08	-4.57948e+07	-5.51214e+08	4.49667e+07	-7.35497e+08	-5.97533e+08
Hypoxanthine	-7.10299e+07	3.06265e+08	1.1622e+08	NA	5.82089e+07	-4.72412e+07	9.39824e+07	-4.2886e+08	-1.9012e+08	1.79004e+08	6.72192e+07	-1.9102e+08	8.66355e+07	2.97939e+08	-1.59666e+08	-3.12131e+07	-2.07511e+08	-6.70568e+07	1.88244e+08	-7.97208e+08	-7.59175e+08	-8.98786e+08	-8.09969e+08	-5.94118e+08	-1.05917e+09	-9.31119e+08	-9.82767e+08	-7.89591e+08	-1.03827e+09	-6.34213e+08	-7.21666e+08	-7.81374e+08	-6.89625e+08	-6.84087e+08	-6.04723e+08	-7.7529e+08	-5.23216e+08	-6.6639e+08	-3.4908e+08	-3.06766e+08	-1.14199e+08	5.62807e+06	-4.03822e+08	-4.03883e+08	-1.16051e+08	-3.67066e+08	-2.52783e+07	1.52598e+08	-4.81228e+07
Indoxyl sulfate	-767178	2.20076e+07	-1.42887e+07	NA	-2.74528e+06	-1.12104e+07	-8.04169e+06	-1.61417e+06	-1.39554e+07	-5.40609e+06	7.68065e+07	-2.64744e+06	-3.23962e+06	-2.48621e+06	-1.89396e+06	-1.39565e+07	-398831	-1.26086e+07	-3.55408e+06	2.05483e+06	-7.83688e+06	1.74992e+06	1.2654e+06	-1.49026e+06	-5.32039e+06	-7.65378e+06	-6.84859e+06	-9.81493e+06	-7.11343e+06	-7.87639e+06	-854186	-6.63294e+06	-388942	-526751	140990	-8.55646e+06	-1.37686e+06	-9.69495e+06	-2.76544e+06	-1.27966e+07	-5.30499e+06	-7.04235e+06	-1.28334e+07	-1.02083e+07	-7.41081e+06	-1.33008e+07	-1.46191e+07	-8.35552e+06	-1.48761e+07
Inosine	8.35248e+06	4.62798e+06	-2.73066e+06	NA	-8.70837e+06	263017	6.24369e+06	-6.07641e+06	-3.0841e+06	-1.71191e+06	1.39554e+07	-945040	-1.27112e+06	-840404	-954172	-3.25529e+06	-894226	-2.68371e+06	-287185	-6.36434e+06	-6.79329e+06	-7.89775e+06	-7.28711e+06	-2.93722e+06	-9.98675e+06	-7.50824e+06	-8.28356e+06	-5.80268e+06	-9.93824e+06	-5.66029e+06	-7.20767e+06	-7.05e+06	-1.00094e+07	-9.76263e+06	-9.11106e+06	-1.06984e+07	-6.4623e+06	-1.00801e+07	-7.73114e+06	-6.97075e+06	-5.19905e+06	-3.56191e+06	-4.69554e+06	-7.17143e+06	-3.35856e+06	-7.73342e+06	-3.86793e+06	-3.39379e+06	-5.47115e+06
Inosine monophosphate	3.33888e+08	-4.05801e+06	-9.65337e+06	NA	-2.53595e+08	5.90644e+07	1.66783e+08	-1.60242e+08	-4.06974e+06	-6.25968e+07	1.73489e+07	-3.27171e+07	-2.54041e+07	-2.26979e+07	-9.30341e+06	-1.07395e+07	-5.2178e+06	3.48614e+07	-1.16511e+07	-1.28254e+08	-3.13424e+07	-1.68635e+08	-1.40534e+08	-6.54722e+07	-9.91193e+07	-5.19893e+07	-5.98978e+07	-2.91305e+07	-1.35931e+08	-5.72844e+07	-1.67833e+08	-5.94663e+07	-2.33186e+08	-2.1704e+08	-2.07028e+08	-1.52777e+08	-2.07472e+08	-1.34815e+08	-1.9098e+08	-8.48196e+07	-1.64226e+08	-1.12623e+08	-7.6795e+07	-8.51023e+07	-1.48791e+08	-1.21017e+08	-8.1912e+07	-1.28005e+08	-8.13895e+07
Itaconate	9.1051e+06	5.76901e+06	2.26364e+06	NA	-720832	1.05792e+07	-8.38802e+06	-5.95536e+06	-3.36337e+06	2.31491e+06	8.14109e+06	-5.68148e+06	-5.99286e+06	-7.12399e+06	3.90575e+06	-2.8029e+06	7.92384e+06	-5.70883e+06	-4.26493e+06	-7.78087e+06	-8.94527e+06	-2.67793e+06	-7.1658e+06	-7.7077e+06	-5.42169e+06	-4.82085e+06	-8.59374e+06	-4.19165e+06	-6.83415e+06	-9.19621e+06	-4.51579e+06	-9.95116e+06	-6.19398e+06	-8.05551e+06	-8.59472e+06	-1.03838e+07	-5.89753e+06	-3.71532e+06	1.33585e+06	-8.40862e+06	-3.92905e+06	-6.2529e+06	-1.09041e+07	4.26464e+06	-9.8474e+06	4.21993e+06	-6.27558e+06	746515	3.51539e+06
Kynurenine	-932947	-2.08212e+06	1.77522e+07	NA	3.70843e+06	-6.47954e+06	-2.22283e+06	-6.46354e+06	-719068	2.04366e+07	1.93229e+06	-1.3729e+07	-1.70674e+06	-1.0765e+07	-1.6141e+07	-9.24686e+06	4.31232e+07	-4.72463e+06	-1.17393e+07	-8.62376e+06	6.99178e+06	-8.35951e+06	6.11129e+06	-1.80435e+07	1.41604e+07	-1.6162e+07	-7.92158e+06	-1.71396e+07	-6.36724e+06	-8.40275e+06	-1.19717e+07	-7.3413e+06	-4.80552e+06	1.91756e+06	-1.39679e+06	-2.23897e+06	-2.46366e+06	-6.22525e+06	-7.10893e+06	-1.00992e+07	-4.62984e+06	7.08739e+06	-5.5585e+06	-3.9472e+06	-7.42779e+06	-2.92929e+06	-5.86183e+06	-4.13164e+06	-4.4341e+06
Lactate	4.8245e+08	1.5666e+09	-1.75651e+08	NA	-6.83221e+08	-1.08995e+08	1.0301e+08	-1.97531e+08	-8.77509e+08	-1.09466e+09	1.33055e+09	-9.25888e+08	-2.58497e+08	2.5463e+08	8.48825e+08	5.62367e+08	-3.51196e+08	-1.50546e+08	-3.24732e+08	3.41817e+08	-1.5958e+08	1.23855e+09	2.2893e+09	2.41936e+09	8.97006e+07	-2.95167e+07	2.82852e+08	-7.25015e+08	-3.55814e+08	1.36818e+08	-9.10226e+08	3.50228e+08	-1.12323e+09	-8.08039e+08	-1.0166e+09	-5.85698e+08	1.20449e+09	-1.89693e+08	9.59273e+08	-7.29952e+08	-6.59752e+08	-1.34613e+09	-6.82747e+08	-1.18737e+09	-1.09106e+09	-9.92894e+08	-1.22737e+09	-8.31195e+08	-1.55971e+09
Leucine/Isoleucine	-4.70651e+07	4.08162e+09	-1.30968e+09	NA	-4.98255e+08	-9.30753e+08	-6.28434e+08	-9.81013e+08	-1.28596e+09	-9.306e+08	6.9676e+09	-7.48979e+08	-3.14701e+08	-2.80682e+08	-2.47039e+08	-1.41502e+09	-1.33916e+08	-8.99495e+08	-3.9762e+08	-2.46548e+08	-9.53362e+07	-2.44362e+08	-1.79899e+08	-1.49942e+08	-5.48867e+08	-5.43048e+08	-6.36441e+08	-8.25481e+08	-7.76868e+08	-7.86009e+08	-6.21617e+08	-7.78086e+08	-4.39476e+08	-7.24424e+08	-7.94872e+08	-1.0156e+09	-8.59398e+08	-9.64734e+08	-8.16132e+08	-1.36885e+09	-8.87886e+08	-1.24447e+09	-1.41267e+09	-1.57649e+09	-1.36191e+09	-1.47016e+09	-1.69679e+09	-1.29604e+09	-1.61901e+09
Leu-Pro	-1.43991e+07	-2.34877e+07	-3.38703e+07	NA	4.36532e+07	5.27159e+07	-5.61015e+07	1.02633e+06	-3.40771e+07	2.58026e+07	1.75318e+07	-3.83519e+07	5.39812e+07	2.99765e+07	6.60833e+06	4.49857e+07	-5.15814e+07	-3.48377e+07	1.04252e+07	-4.36258e+07	-2.96994e+06	-4.50321e+07	-5.56287e+07	1.28298e+07	-5.34173e+07	-8.63964e+07	-8.46127e+07	-6.71172e+07	-8.37752e+07	-1.52599e+07	1.82894e+07	1.80904e+08	8.95396e+06	-4.05435e+07	6.66203e+07	-2.39051e+07	-1.83706e+07	3.28432e+07	-3.83632e+07	-6.64117e+07	3.84024e+07	-1.19064e+07	7.86558e+08	3.03252e+08	3.43946e+07	-2.84797e+06	-1.11731e+07	6.14164e+07	-3.09808e+07
Leu-Val	-4.23861e+06	-21647.8	498017	NA	-136586	-2.17903e+06	4.31544e+06	262488	914970	1.32557e+06	-591247	881466	1.1966e+06	2.86514e+06	-1.43379e+06	-312695	253845	-2.50887e+06	-1.09106e+06	4.22033e+06	3.10066e+07	3.07872e+06	2.05749e+07	268976	-3.47509e+06	1.88067e+06	2.36017e+06	-693645	-1.06377e+06	-2.67256e+06	170056	1.48414e+06	-93665.9	3.13669e+06	1.3652e+06	-1.63963e+06	1.72435e+06	-3.27183e+06	5.06057e+06	1.02078e+06	6.06263e+06	4.75131e+06	-780750	3.08326e+06	2.05353e+06	5.90831e+06	1.20834e+06	4.98427e+06	2.48281e+06
Lysine	6.74655e+07	5.24729e+08	-1.55452e+08	NA	-8.82904e+07	-9.92376e+07	-1.05936e+08	-1.43186e+08	-1.07215e+08	-1.56556e+08	9.27184e+08	-1.20768e+08	-9.64811e+07	-2.88559e+07	1.07885e+08	-1.91548e+08	-4.78652e+07	-1.79505e+08	-1.06368e+08	2.64881e+06	1.54016e+07	9.26164e+07	-3.93018e+07	-2.14754e+07	1.44648e+07	-1.88434e+07	-3.36454e+07	-9.23289e+07	-8.83089e+07	-1.05008e+08	-6.85667e+07	-9.88336e+07	-9.49851e+07	-1.09852e+08	-1.02821e+08	-6.82368e+07	-6.93287e+07	-5.51023e+07	-8.28209e+07	-2.13682e+08	-1.0251e+08	-2.04118e+08	-2.26622e+08	8.72698e+06	-2.03647e+08	-1.90483e+08	-2.58645e+08	-1.99678e+08	-2.43355e+08
Malate	6.51471e+06	1.07758e+08	-1.85302e+08	NA	4.39807e+08	9.34589e+07	-6.00286e+08	-3.57178e+08	-1.18424e+07	1.87862e+08	3.60988e+08	-3.29328e+08	1.03744e+08	2.17701e+08	-1.43115e+08	1.56093e+08	-1.40244e+08	-2.52918e+08	3.46285e+08	-5.47754e+08	6.55038e+08	-7.62376e+08	-3.26229e+08	-6.01166e+08	-7.34477e+08	-8.11345e+08	-8.74379e+08	-7.55817e+08	-8.63322e+08	-6.76219e+08	-6.58291e+08	-7.4629e+08	-4.47796e+08	-6.36795e+08	-4.89497e+08	-7.55297e+08	-5.57336e+08	-5.28827e+08	-4.64289e+08	-5.63229e+08	3.64751e+08	-2.68087e+08	-4.06944e+08	-2.98081e+08	-2.13968e+08	-9.88762e+06	1.69941e+08	3.27804e+08	-4.21144e+07
Methacholine	1.90886e+07	-1.80577e+06	-2.14551e+06	NA	-4.08756e+07	-3.46305e+06	275280	8.84235e+07	1.16508e+08	-6.09886e+07	-3.55879e+07	-4.12947e+07	-2.89396e+07	2.47385e+07	-6.98723e+06	-6.05984e+07	4.76006e+07	2.58869e+07	-3.98352e+07	2.22554e+07	1.43318e+08	-4.22683e+07	4.04253e+07	4.96143e+08	1.52994e+08	1.15376e+08	3.05272e+08	1.69877e+08	1.37903e+06	7.52472e+07	-7.66238e+07	3.23463e+08	-5.81511e+07	1.05098e+07	-332421	-5.06321e+07	-1.56437e+08	1.41484e+08	-1.88741e+08	-4.9528e+07	-2.38456e+08	-1.1454e+08	2.05354e+08	8.89395e+08	-5.77884e+07	-1.11593e+08	-1.30028e+08	3.98737e+07	1.15087e+08
Methionine	-9.72524e+06	5.37276e+08	-1.62519e+08	NA	-6.93636e+07	-1.20604e+08	-7.16696e+07	-1.28728e+08	-1.66318e+08	-1.25447e+08	8.9744e+08	-9.194e+07	-3.5992e+07	-4.05168e+07	-2.56005e+07	-1.84645e+08	-1.76809e+07	-1.22321e+08	-6.16461e+07	-2.90266e+07	4.56805e+06	-2.14296e+07	-2.69703e+07	-9.18266e+06	-6.5571e+07	-6.10419e+07	-7.55351e+07	-9.66234e+07	-9.77588e+07	-9.64004e+07	-7.41723e+07	-9.18198e+07	-8.94989e+07	-9.65066e+07	-1.06294e+08	-1.31062e+08	-1.20714e+08	-1.25838e+08	-1.14146e+08	-1.71505e+08	-1.0362e+08	-1.67166e+08	-1.95304e+08	-2.05504e+08	-1.86615e+08	-2.06272e+08	-2.17689e+08	-1.70975e+08	-1.86384e+08
Methyl 4-aminobutyrate	-8.42718e+07	7.59141e+08	-1.14228e+08	NA	-2.18098e+07	-1.94026e+08	-6.68748e+07	-2.40704e+08	-1.40654e+08	-1.03008e+08	7.14607e+08	-2.02201e+08	-6.31272e+07	-6.03287e+07	-3.7495e+07	-1.56987e+08	2.50886e+07	-2.00274e+07	6.90576e+06	-4.25672e+07	2.019e+06	-1.7114e+08	-5.32651e+07	-3.278e+07	-4.92706e+07	-5.32893e+07	-6.5202e+07	-3.1753e+07	-1.07002e+08	-3.89584e+06	-1.58292e+08	-2.726e+07	-4.23889e+07	-1.9917e+08	-1.76989e+08	-4.519e+07	-2.0933e+08	-6.79212e+07	-2.28612e+08	-1.97128e+08	-2.37744e+08	-2.36657e+08	-1.74014e+08	-2.92413e+08	-2.06426e+08	-2.2306e+08	-6.68359e+07	-1.73575e+08	-1.70931e+08
Methylguanine	89330.8	-138424	190899	NA	-18977.6	-62074.6	27369.1	22642.5	24309.4	26794	-183385	117452	-327435	-210751	912678	67757.9	-169323	-45898.5	-322964	-153441	-191625	132136	-284891	1.6937e+06	619227	-170577	-84633.9	572616	672809	156605	584439	-166934	-61070.6	-204574	-83373	152356	97554	376115	393381	123401	212608	-207547	504686	-173281	-37685	16483.6	61020.4	5.38886e+06	7.12973e+06
Myoinositol	-8.92738e+06	6.78782e+07	-2.65763e+07	NA	6.18628e+06	3.41692e+06	-3.07601e+07	-1.14769e+07	-1.86931e+07	-9.72372e+06	1.15118e+08	-1.94807e+07	-1.14089e+07	4.80966e+06	9.02698e+06	-1.23174e+07	5.01709e+06	-3.63748e+07	-2.57142e+07	-6.78068e+06	3.53897e+07	-3.74845e+07	-3.13632e+07	2.12492e+07	-2.13871e+07	4.55004e+07	-3.78373e+07	5.11524e+07	-2.09007e+06	-1.71607e+07	6.63925e+06	2.27422e+08	5.33706e+07	5.68425e+06	9.72439e+06	-3.04281e+07	2.12378e+07	3.67771e+06	2.47642e+07	-3.94136e+07	7.95093e+07	-7.11106e+06	8.56924e+06	-9.9032e+06	2.22278e+07	-2.24748e+07	-1.85622e+07	-2.88405e+07	5.10062e+07
N,N,N-Trimethyllysine	4.41975e+06	4.67848e+06	-1.07751e+07	NA	1.00103e+07	2.90184e+07	-1.63934e+07	-1.5407e+07	-1.07318e+07	2.53939e+07	-1.0986e+07	-1.88798e+07	6.72963e+06	1.4574e+07	-1.1302e+07	-1.03219e+06	-1.73246e+07	1.08897e+07	7.11762e+06	-1.70585e+07	-2.7104e+07	-2.49515e+07	-2.18212e+07	-1.5751e+07	-8.8744e+06	-2.31643e+07	-2.7399e+07	-9.95756e+06	-2.11286e+07	-1.42349e+07	-1.66834e+07	-164940	-1.70844e+07	-2.52535e+07	-1.99839e+07	-1.16144e+07	-9.50721e+06	-2.2254e+07	-2.3784e+07	-3.26834e+06	-1.85984e+07	-1.58163e+07	2.92781e+06	2.83567e+08	-1.31427e+07	-2.57954e+07	-1.97155e+07	-1.66828e+07	-1.73015e+07
N,N-Dimethylarginine	4.94417e+06	4.8824e+06	-1.38614e+07	NA	4.8034e+06	2.70605e+07	-1.88955e+07	4.73724e+06	1.37224e+07	-1.27493e+07	4.54117e+06	1.26925e+07	4.00822e+06	-3.13808e+06	2.79401e+07	-57295.8	-2.54116e+07	-1.73132e+07	-1.79058e+07	-4.53932e+06	7.53637e+06	7.12113e+06	-2.60086e+07	3.41008e+07	2.00531e+07	-9.19339e+06	-2.94815e+06	-7.01971e+06	1.60759e+07	2.72657e+07	1.99625e+06	2.17734e+07	1.86616e+07	-5.33294e+06	6.51329e+06	2.8584e+07	3.5233e+07	5.07538e+07	-9.42941e+06	-1.97952e+07	2.11158e+07	-1.69596e+07	1.04711e+08	-1.91748e+07	3.29546e+06	1.30719e+07	1.54526e+07	3.45032e+07	-1.65655e+07
N,N-Dimethyllysine	5.99848e+06	521124	-2.128e+06	NA	-2.00983e+06	3.51136e+06	-2.53204e+06	-2.04099e+06	715565	-818182	5.53008e+06	-2.43962e+06	-1.57357e+06	986337	2.2108e+06	-965270	-1.28257e+06	-2.12186e+06	-1.56181e+06	-742789	4.5504e+06	-1.78657e+06	-1.55136e+06	1.67793e+06	-3.03503e+06	-1.96603e+06	65666.5	-1.51673e+06	-321088	129771	-4.40276e+06	-747045	-5.04278e+06	-4.95422e+06	-5.27118e+06	-1.30907e+06	-3.07935e+06	-3.8585e+06	-3.2974e+06	-3.17661e+06	-1.8306e+06	375682	-284047	2.47206e+07	-4.11887e+06	-363118	-3.61608e+06	2.456e+06	-4.00352e+06
N-Acetylalanine	-1.68878e+06	-391254	-425178	NA	900327	-1.67101e+06	-142247	-72171.6	-2.63832e+06	2.43477e+06	5.86304e+06	-1.29194e+06	725494	848493	1.62186e+06	181902	-134711	-2.06851e+06	-2.05177e+06	-634383	1.62041e+07	144931	956489	2.15778e+06	448450	-2.75573e+06	-1.06738e+06	172127	700135	1.32327e+06	-711651	-2.50608e+06	-1.01908e+06	-2.33004e+06	-1.23078e+06	35435.1	102565	-1.04956e+06	-707579	-3.23993e+06	1.45106e+06	-2.76521e+06	-376893	-2.26209e+06	-3.30745e+06	-2.02471e+06	-3.19219e+06	-4.36865e+06	-3.39902e+06
N-Acetylasparagine	2.36588e+06	-1.81677e+06	1.02156e+06	NA	938260	-477488	-1.83752e+06	-2.50368e+06	497224	621156	346299	-463464	183262	1.79485e+06	-1.97521e+06	370914	899927	-859252	894045	2.30408e+06	1.93674e+06	2.65931e+06	2.60835e+06	-770528	-669090	2.03377e+06	1.87539e+06	-155653	3.00103e+06	-633086	-1.4377e+06	3.7597e+06	-1.66827e+06	1.49371e+06	830813	-74252.5	-2.48302e+06	-1.53824e+06	754418	-853268	1.75968e+06	4.27189e+06	1.05097e+06	8.72537e+06	-688394	3.32851e+06	2.11026e+06	1.62846e+06	1.12485e+06
N-Acetylcitrulline	-1.04022e+06	585896	-196102	NA	-474109	41389.8	805793	1.44149e+06	555286	-914930	-301620	402243	-58485.5	-121072	29597.2	-515517	-61201.6	84876.9	-263322	1.46443e+06	383394	738180	1.09547e+06	1.19046e+06	1.54591e+06	2.52882e+06	3.59855e+06	2.77276e+06	-40361.2	1.69355e+06	751051	1.09124e+06	596026	-511179	79712.3	1.83398e+06	721600	-585458	-505139	1.13115e+06	-1.12196e+06	897818	470509	-859838	-205942	-815355	2.39377e+06	-861961	-665275
N-Acetylcysteine	268747	2.15313e+06	-410678	NA	-326951	-499348	-458886	-635339	-842621	-417649	3.84109e+06	-402161	-416947	-407311	466038	-809225	62112.9	-493383	-670622	-371458	916273	-84897	-345721	-304435	422967	-333214	-330252	-573035	-427392	-464509	-559876	-577245	-795328	-844835	-823876	-696499	-526982	-26360.9	-426758	-1.01598e+06	-783991	-1.20157e+06	-1.12006e+06	-1.17546e+06	-1.24497e+06	-1.28303e+06	-1.34405e+06	-1.39705e+06	-1.28186e+06
N-Acetylglutamine	-504745	-241767	141945	NA	108222	80386	-235909	1.18884e+06	120307	-784932	46332.6	929774	-415185	-16715.4	223432	-317299	-107523	56015.4	-271176	257791	277367	149416	-287373	101933	-19234.6	821710	-48151.7	-151084	199988	134255	1.28692e+06	-223749	-585382	-338760	-612133	799242	169954	-133810	-432055	677113	-592719	-841245	265206	-545626	-67386.3	-776479	-16051.6	-632171	-577612
N-Acetylglycine	3.65476e+06	-2.09601e+06	-1.66682e+06	NA	-666999	764796	-2.79135e+06	245796	-654114	302047	8.3211e+06	-1.36873e+06	301936	-228049	2.35626e+06	-1.33763e+06	-927816	-1.96897e+06	-2.24019e+06	-3.04957e+06	1.34863e+07	-2.59623e+06	-2.2936e+06	389110	-1.42799e+06	-2.77562e+06	-2.36123e+06	-1.18663e+06	-308679	-2.02609e+06	-1.26524e+06	-77703.8	-30104	-2.77857e+06	-803581	-1.31761e+06	-1.17982e+06	-153727	3.00158e+06	-2.90538e+06	-1.38095e+06	-1.43665e+06	751593	-2.79575e+06	-434058	-741606	-238394	-2.20979e+06	-2.18406e+06
N-Acetylhexosamine	121116	-1.88062e+06	-574890	NA	353559	4.97807e+06	-1.27093e+06	1.72285e+06	-324469	177084	-1.1725e+06	1.29679e+06	-741612	-861428	2.57455e+06	152986	-1.70058e+06	-2.14183e+06	-708153	-2.16571e+06	1.8733e+06	-1.53782e+06	-1.28743e+06	-358565	-1.07946e+06	-2.29838e+06	-2.39704e+06	-378786	-2.02156e+06	-256073	941921	-2.37748e+06	619376	-1.20246e+06	-461084	-4750.91	1.25786e+06	2.11552e+06	-1.27802e+06	-266991	1.2558e+06	235504	368572	-424864	1.28176e+06	175234	255231	348494	607741
N-Acetylhexosamine phosphate	-998336	-6.90738e+06	-2.39447e+06	NA	3.47593e+06	1.30955e+07	-5.05476e+06	2.731e+06	-2.31468e+06	379693	1.20153e+06	-793439	1.18982e+07	-8085.95	7.54496e+06	5.46463e+06	-9.71999e+06	-1.34736e+07	-4.12659e+06	-1.05134e+07	-3.56826e+06	-5.48652e+06	410602	2.53044e+06	-8.47342e+06	-4.09446e+06	-1.19312e+07	-4.22601e+06	-2.33359e+06	-9.91951e+06	2.22979e+06	-1.03519e+07	1.54962e+07	3.86108e+07	-350494	-4.64749e+06	9.82392e+06	1.2601e+07	8.54732e+06	-3.49326e+06	2.71026e+07	590043	-5.6493e+06	1.03323e+06	1.04136e+07	3.51405e+06	1.16664e+07	2.73906e+06	1.24712e+07
N-Acetylhexosamine sulfate	-6.66655e+08	-9.04522e+08	1.09105e+08	NA	7.72193e+08	-2.47432e+08	-3.53746e+08	3.56728e+08	6.14598e+08	1.7988e+08	-6.54806e+08	4.16283e+08	-4.60869e+07	6.66658e+07	4.54919e+08	1.67117e+08	-3.56824e+08	-4.07029e+08	4.99612e+08	-1.50089e+08	1.02039e+07	2.85998e+08	4.384e+07	1.84302e+08	-1.18173e+07	1.86238e+08	6.21559e+07	4.08624e+08	3.53172e+08	1.85381e+08	4.3394e+08	-3.93123e+08	7.01028e+07	1.63308e+08	1.82014e+08	4.7539e+08	3.03819e+08	7.83911e+08	-1.40887e+08	3.19727e+08	8.18277e+08	6.75575e+08	3.31076e+08	-2.63027e+08	4.33482e+08	1.08822e+09	3.40598e+08	4.69612e+08	7.1928e+08
N-Acetylmethionine	3.08266e+06	-2.31771e+06	-2.54056e+06	NA	-5.42536e+06	-3.90094e+06	8.24324e+06	-1.33367e+06	-316827	-3.79379e+06	-1.48455e+06	1.51441e+06	1.97896e+06	-1.71508e+06	8.26774e+06	7.62574e+06	-4.36467e+06	-2.20075e+06	-1.31886e+06	-4.32826e+06	2.86706e+06	-5.34504e+06	-3.83616e+06	-2.40184e+06	-6.14994e+06	-4.03355e+06	-5.40471e+06	-5.61692e+06	1.31125e+06	2.32513e+06	-5.2989e+06	-3.56357e+06	5.91573e+06	-5.35497e+06	-5.49226e+06	-7.22069e+06	2.08804e+06	-847372	393788	-2.54846e+06	1.20467e+07	-1.7078e+06	4.56387e+06	-4.00535e+06	1.60619e+06	-1.03527e+06	1.06058e+07	301902	-2.90882e+06
N-Acetylneuraminate	-129017	-2.58166e+06	814745	NA	925497	-1.32692e+06	-884279	1.77262e+06	3.28354e+06	-2.06272e+06	-3.21869e+06	1.68788e+06	2328.8	505577	1.41933e+06	712910	-293431	-306805	-320909	703617	876303	3.32331e+06	4.24045e+06	-437133	7.01602e+06	1.68111e+07	2.06484e+06	3.39645e+06	8.09295e+06	-88158.9	1.58312e+06	9.95223e+06	1.54353e+07	8.8208e+06	6.49044e+06	1.21682e+06	1.55282e+06	3.60797e+06	1.91749e+07	-1.82156e+06	1.31768e+07	-1.14923e+06	-934495	-1.64146e+06	7.44981e+06	1.2122e+06	-271256	-982131	3.33093e+06
N-Acetylornithine	245526	-582830	-446318	NA	24756	-389097	-234596	344548	-854917	-254573	491767	-475563	-653521	-36057.5	181034	1.37339e+06	571028	35012.8	660409	-598679	598087	389130	-1.32693e+06	2.3277e+06	-723286	-870710	-295273	-1.04322e+06	-658900	-172627	-1.00181e+06	-776867	-1.26695e+06	-1.13051e+06	-754426	-708514	-1.15167e+06	37479.3	-607632	-737212	-1.03426e+06	-876490	-940152	7.14043e+06	-1.20908e+06	4.47464e+06	-695869	639966	-471366
N-Acetylserine	-1.17248e+06	-2.59003e+07	9.63528e+06	NA	3.73692e+07	7.54289e+06	-3.36191e+07	-3.724e+07	-3.40298e+06	4.46925e+07	3.54055e+07	1.19745e+07	2.84445e+07	-3.90456e+07	9.18848e+06	-5.89358e+06	4.82693e+06	-4.70372e+07	4.2315e+06	-7.80684e+07	-1.16466e+08	-1.13787e+07	9.55242e+06	-4.79584e+07	-7.10193e+07	-3.84275e+07	-5.43218e+07	-6.23451e+07	-2.97783e+07	-7.3961e+07	-2.45808e+07	-9.01624e+07	-4.81531e+07	-4.8764e+07	-5.01315e+07	-8.52803e+06	-2.31905e+07	-7.71977e+07	2.1144e+07	-3.74303e+07	5.30025e+07	-4.80805e+07	-6.52222e+07	-1.15176e+08	-7.36937e+07	-7.34569e+07	-5.63146e+07	-3.11659e+07	-7.53586e+07
NAD+	-5.08369e+06	-2.37999e+07	1.54382e+07	NA	1.50962e+07	1.46923e+07	-9.36974e+06	-1.66049e+06	-1.03818e+06	1.91716e+07	-2.63589e+07	4.29091e+06	-5.66709e+06	2.90419e+06	9.25008e+06	5.29561e+06	7.04028e+06	-1.37556e+07	-6.44597e+06	5.95497e+06	-1.72607e+07	2.91337e+07	3.46122e+07	4.03163e+07	1.96083e+07	-1.07188e+07	2.8702e+07	1.34755e+07	1.69363e+06	1.28733e+07	8.96478e+06	-1.78182e+07	5.62146e+06	-5.16502e+06	4.96559e+06	3.10624e+07	3.28311e+07	-1.10238e+07	8.13948e+06	-2.16508e+07	-2.15243e+07	4.88207e+06	4.4648e+07	4.71756e+07	7.5239e+06	-2.79896e+07	-3.04461e+07	-2.8779e+07	-3.01829e+07
NADH	1.32089e+06	1.26867e+07	718341	NA	-1.76364e+06	2.62029e+06	-887856	-4.43793e+06	-4.90976e+06	-4.63646e+06	4.04509e+06	-2.82439e+06	-3.2097e+06	-2.1511e+06	5.14577e+06	3.32456e+06	1.19567e+06	-3.14703e+06	-3.08941e+06	954192	3.8603e+06	690428	-3.02917e+06	2.60554e+06	-1.44688e+06	-2.6156e+06	69828.2	-2.45895e+06	-1.74821e+06	350453	-4.74923e+06	-2.88433e+06	-5.91215e+06	-3.36813e+06	-4.48052e+06	-2.98756e+06	-517840	-3.62534e+06	-2.49057e+06	-5.12273e+06	-5.25968e+06	-5.39356e+06	-2.95916e+06	-6.36696e+06	-1.54826e+06	-4.74733e+06	-7.29631e+06	-6.57755e+06	-5.95429e+06
NADP+	2.89395e+06	1.41637e+06	-826541	NA	1.36909e+06	-757060	-3.21068e+06	-4.95394e+06	-2.46689e+06	224892	4.74455e+06	-2.47222e+06	-4.5276e+06	7.9042e+06	601408	4.2744e+06	433139	-3.12687e+06	-1.52019e+06	48910.2	1.4896e+07	-1.52265e+06	5.85398e+06	-965690	-6.33141e+06	-2.55333e+06	-1.67924e+06	-2.06608e+06	1.74334e+06	-3.94172e+06	-5.53197e+06	-2.56128e+06	-6.04556e+06	-745012	-5.08253e+06	-3.58551e+06	-3.39045e+06	-2.66031e+06	4.12993e+06	-2.80549e+06	856254	-2.89815e+06	59368.4	1.76834e+07	-2.31963e+06	3.67299e+06	-2.53974e+06	-1.38611e+06	-12845.3
NADPH	741004	-505912	-145153	NA	-611501	73144.9	340506	274961	353537	-476102	-244322	302735	-279840	-269903	717458	92447.1	-200334	141342	-304067	63693.2	-17250.3	75986.3	-426157	630233	-93488	-39591	18727.8	538845	231209	509411	214515	-63449.6	-305814	-707999	-457662	591475	376549	830068	-744668	220461	-655427	-724046	283318	-585722	-161688	-412721	-231453	-896909	-669749
N-Formylmethionine	-520327	-444902	-27140.4	NA	321102	-435331	-217590	576743	212305	-121490	1.43603e+06	136490	788826	-876586	1.8551e+06	-251902	-1.0586e+06	-1.03747e+06	-335253	-1.42785e+06	3.39756e+06	376945	-1.08901e+06	601020	993834	-903969	-86011.3	-129430	565773	-324763	456238	-1.35863e+06	-655577	-1.12191e+06	-620172	-80150.5	1.95116e+06	1.55703e+06	-281480	-1.37921e+06	755234	-1.33115e+06	-220917	-1.13447e+06	-742507	-359857	1.10232e+06	-64529.9	-922444
Nicotinamide	7.57781e+07	1.35633e+08	-5.5832e+07	NA	-7.51106e+07	-3.0486e+07	1.26242e+07	-7.02632e+07	-5.52946e+07	-4.5571e+07	2.99377e+08	-2.59798e+07	-2.45988e+07	-1.60125e+07	-2.65251e+06	-5.09604e+07	2.30728e+06	-4.43172e+07	-2.8641e+07	-1.4516e+07	2.12943e+07	-7.1875e+06	3.55045e+07	-6.33111e+06	-3.20074e+07	-2.51914e+07	-1.264e+07	-2.51127e+07	-1.39303e+07	-4.00205e+07	-5.30804e+07	-3.92926e+07	-7.07681e+07	-6.05973e+07	-6.42758e+07	-5.62621e+07	-6.80654e+07	-6.35436e+07	-2.46802e+07	-6.47588e+07	-7.0402e+07	-6.41453e+07	-6.4985e+07	-5.36863e+07	-8.59302e+07	-6.66898e+07	-9.178e+07	-9.01067e+07	-9.32002e+07
Norleucine	-5.05442e+08	3.97906e+09	-8.14955e+07	NA	-1.74593e+08	2.57923e+08	4.06954e+07	-1.20732e+09	-5.23391e+07	-8.51861e+08	-1.61986e+08	-6.29693e+08	-2.06151e+08	-1.74615e+08	-1.13666e+08	-1.78674e+08	-1.74851e+07	3.50469e+08	-2.72831e+08	-4.93168e+08	9.12376e+08	-6.00221e+08	-4.70392e+08	-1.87385e+08	2.50956e+08	4.27088e+08	2.95449e+08	2.40514e+08	-2.32957e+07	2.01625e+08	-9.21434e+08	1.9973e+08	-9.09086e+08	-1.14463e+09	-1.18104e+09	-2.74475e+08	-1.241e+09	-1.58505e+08	-1.14262e+09	-3.99224e+08	-1.1176e+09	-1.27054e+09	-3.7351e+08	-5.73589e+08	-1.4675e+09	-5.39775e+08	-6.30582e+08	-1.33056e+09	-5.25709e+08
Ophthalmate	-3.9406e+06	-6.05071e+06	941125	NA	4.89201e+06	5.69843e+06	-6.34451e+06	8.2195e+06	2.55482e+06	2.40518e+06	-8.31853e+06	-1.65667e+06	-5.64792e+06	3.76649e+06	-2.0638e+06	-2.63505e+06	1.13036e+06	3.21169e+06	3.83816e+06	-1.53638e+06	6.81429e+06	-1.74962e+06	1.02936e+06	591543	1.08136e+06	8.19124e+06	1.39974e+06	1.09374e+07	-49596.6	1.73986e+06	4.13383e+06	5.10389e+06	3.65797e+07	9.18647e+06	1.50196e+06	1.67337e+07	770460	8.84712e+06	8.32871e+06	3.94947e+06	1.66725e+07	2.14932e+06	2.37585e+07	3.53201e+07	1.21547e+07	1.69962e+07	4.5141e+06	1.58895e+07	4.44572e+07
Ornithine	7.14614e+07	1.56209e+08	-4.18328e+07	NA	-4.77137e+07	1.86073e+06	-7.85909e+07	1.72175e+06	1.0434e+07	-1.24266e+08	3.40577e+08	-5.41614e+06	-3.13417e+06	-2.5518e+07	7.19593e+07	-1.2859e+08	-7.92949e+07	-5.6144e+07	-6.37214e+07	4.26431e+07	-2.23751e+07	1.33263e+08	-8.03084e+07	1.92508e+08	1.36989e+08	5.8975e+07	9.67401e+07	2.55848e+07	-2.82621e+07	1.71254e+07	2.45478e+07	-5.78645e+07	4.67674e+07	-3.20333e+07	1.52296e+07	3.98216e+07	8.02955e+07	1.6668e+08	-4.28957e+07	-1.13656e+08	-3.25222e+07	-7.33944e+07	-1.40702e+08	-1.15317e+08	-4.23373e+07	6.37441e+06	-3.65107e+07	-2.94e+07	-9.18886e+07
Orotate	-9.60753e+06	-3.80388e+07	-3.00399e+07	NA	1.8515e+07	1.57738e+07	-3.88907e+07	4.59458e+07	8.32349e+06	-4.68085e+06	5.32385e+07	4.59134e+06	2.9503e+07	-6.65466e+06	-2.14712e+07	-2.68604e+07	-3.24479e+07	-59841.8	3.28608e+07	-4.269e+07	-5.05688e+07	-4.62685e+07	-6.76829e+07	-6.3556e+07	2.89757e+07	1.01506e+08	-8.94595e+07	-7.14238e+07	-6.16791e+06	-9.88661e+06	8.21076e+06	-7.52422e+07	1.43997e+08	-3.23018e+06	2.21763e+07	-9.37509e+06	-1.67328e+07	3.66796e+07	-2.59358e+06	622701	1.24214e+08	-1.931e+07	-5.77547e+07	3.24019e+06	1.77651e+06	8.82918e+07	8.70206e+07	-6.90251e+06	6.27898e+07
Orotidine	-153664	-267327	-145533	NA	81476.8	-144689	-80523.2	434857	479713	-197631	-242655	275413	-79338.8	-16631.6	-188084	-210677	-40991.7	262888	233398	68169.6	-62640.9	13107.5	243891	-22321	1.12546e+06	157483	414147	344164	20755.2	879959	409478	-30448.2	800272	270910	1.41866e+06	1.61174e+06	382110	549998	242758	-110653	-99084.1	109974	731827	277468	266727	79490.8	513147	-87031	-176898
Oxoadipate	1.53324e+06	516237	-774807	NA	-815832	1.84473e+06	-568534	-198187	-333916	-452372	1.41671e+06	233227	-671728	-265518	-195799	-470208	101774	-298152	-600877	120619	-364571	-327971	-374670	-631934	41553.6	10763.8	-114079	-178166	-529487	-40464.2	-863378	58790.2	289022	-546250	-993777	31158.3	27664.7	-204193	-555717	-914662	-460080	-1.09764e+06	-1.1825e+06	-321323	-952828	-975028	-1.29853e+06	-225490	-577713
PC (32:0)	-5.73109e+08	-4.89572e+08	-1.34765e+08	NA	-8.60163e+07	1.38255e+07	2.19053e+08	1.2364e+09	6.54136e+07	-4.84425e+08	-2.0868e+08	5.62604e+08	1.36062e+08	-1.97347e+08	-6.91879e+07	-1.17648e+08	-1.29861e+08	2.48817e+08	8.44041e+06	1.89343e+08	1.96551e+08	1.5423e+08	-1.98319e+08	5.88724e+08	1.08419e+09	4.01615e+08	1.26011e+09	1.65299e+09	2.49454e+08	1.6576e+09	9.09552e+08	1.63147e+08	1.52958e+09	-1.42737e+08	4.96871e+08	2.41875e+09	9.12878e+08	7.33534e+08	-5.40957e+08	7.07883e+08	-5.50733e+08	1.72296e+08	1.25735e+09	-4.95512e+08	6.44693e+08	-3.35504e+08	1.31947e+09	-2.58242e+08	-4.17473e+08
PC (32:1)	-6.03248e+07	-6.72618e+07	-1.58967e+07	NA	1.42374e+07	5.92896e+07	1.92848e+07	8.93577e+07	1.8863e+06	-3.7468e+07	-1.49086e+08	1.01562e+07	1.09934e+07	5.56493e+07	4.98018e+06	1.08793e+08	1.40414e+06	-3.85082e+07	-7.48624e+06	1.04775e+08	1.21576e+08	-3.49722e+07	-7.74152e+07	3.11741e+08	-3.43286e+07	1.96103e+08	1.88656e+08	1.7977e+08	2.44982e+07	6.48229e+07	1.77682e+07	1.35318e+08	2.70912e+08	2.06803e+08	2.93279e+07	1.02139e+08	9.94295e+07	2.24378e+08	1.7091e+08	7.13228e+07	1.00091e+07	2.18833e+08	4.0581e+08	-1.39596e+08	4.55033e+08	-6.64112e+06	1.79287e+08	1.61341e+08	1.14771e+08
PC (32:2)	-6.10462e+06	6.0947e+06	-2.81436e+06	NA	1.48599e+06	8.43255e+06	747320	-98458.9	369979	4.14309e+06	-3.28447e+06	-3.61309e+06	-1.58759e+07	9.58307e+06	1.15522e+07	7.18966e+06	6.23607e+06	-1.21267e+07	-1.19171e+07	-1.226e+06	5.22714e+07	-1.19478e+07	-1.47779e+07	-2.67027e+06	-1.18373e+07	-8.72128e+06	1.31226e+07	-5.58116e+06	-9.81726e+06	-9.71149e+06	-1.67424e+07	2.00746e+06	-5.74521e+06	1.25569e+07	-2.3586e+07	-1.87142e+07	-1.88669e+07	-5.65361e+06	2.22267e+07	4.86724e+06	-4.95219e+06	7.75073e+06	2.14003e+07	-1.65273e+06	655418	2.14449e+06	-6.01686e+06	3.10574e+07	2.01838e+07
PC (34:1)	-3.44421e+09	-3.06425e+09	-1.65145e+08	NA	-3.28508e+08	-7.05209e+08	2.07585e+09	6.11049e+09	8.59891e+08	-2.58017e+09	-3.46296e+09	3.63115e+09	2.35924e+09	-1.04442e+09	-7.84936e+08	-2.44815e+08	-1.55849e+09	1.97089e+09	3.75615e+08	2.76149e+09	-1.38943e+09	2.07635e+09	-1.27505e+09	6.31505e+09	6.00507e+09	3.55143e+09	6.23902e+09	8.44314e+09	2.50223e+09	7.17423e+09	5.80273e+09	2.66156e+09	6.73207e+09	4.06384e+09	6.04877e+09	7.35305e+09	7.28083e+09	7.75539e+09	-9.97316e+08	3.35224e+09	-1.05653e+09	5.81975e+09	6.38891e+09	-4.63497e+09	7.49576e+09	-1.30931e+09	7.0855e+09	-4.11513e+08	-1.30634e+09
PC (34:2)	-1.1841e+09	-5.06985e+08	-1.63484e+08	NA	2.24507e+07	2.11128e+08	4.35678e+08	1.89918e+09	6.87543e+08	-1.32213e+09	-1.11444e+09	1.68382e+09	-4.06847e+08	-9.44002e+08	1.85816e+08	-1.73152e+08	-4.4437e+08	9.42775e+07	1.03961e+09	1.46889e+09	-7.73467e+08	1.71408e+09	6.59407e+08	1.3863e+09	1.46839e+09	2.47093e+09	3.91133e+09	1.76964e+09	2.59123e+09	2.31746e+09	1.65611e+09	3.35712e+09	1.59059e+09	6.83932e+09	1.83045e+09	1.88013e+09	4.41332e+08	2.11907e+09	1.91102e+09	2.22965e+09	6.84235e+08	3.06956e+09	1.96439e+09	-1.46286e+09	5.82641e+08	2.48193e+08	9.41007e+08	1.26686e+09	1.4557e+09
PC (36:1)	-1.34379e+09	-1.25357e+09	-2.30267e+08	NA	-2.81626e+08	-3.26994e+08	7.0506e+08	2.9199e+09	2.25947e+08	-1.21768e+09	-5.78986e+08	1.50189e+09	7.02722e+08	-5.00806e+08	-3.59559e+08	-3.13409e+08	-2.97105e+08	8.00277e+08	-1.52006e+08	4.72572e+08	3.61907e+08	4.24438e+08	-4.79761e+08	2.00128e+09	2.30574e+09	6.41481e+08	1.87698e+09	2.69455e+09	4.66568e+08	3.11682e+09	1.84637e+09	2.45461e+08	1.5705e+09	-2.49688e+08	1.7017e+09	2.76123e+09	2.01139e+09	1.53428e+09	-1.38082e+09	8.24608e+08	-1.48381e+09	5.68036e+08	9.08395e+08	-1.28009e+09	1.22551e+09	-7.97793e+08	1.62848e+09	-1.02703e+09	-1.14362e+09
PC (36:2)	-1.89969e+09	-1.6519e+09	-5.21459e+08	NA	5.07979e+07	-8.01055e+08	7.0925e+08	3.71216e+09	1.09825e+09	-2.11511e+09	-2.3203e+09	2.81283e+09	1.57685e+09	-1.04441e+09	-6.69242e+08	-3.43229e+08	-1.58575e+09	2.12774e+09	8.64275e+08	1.57235e+09	-1.11631e+09	1.63989e+09	-1.44182e+09	3.37935e+09	3.25727e+09	3.03673e+09	5.22555e+09	4.23698e+09	2.2968e+09	5.82605e+09	4.0666e+09	3.2488e+08	4.42927e+09	1.8044e+09	2.90497e+09	3.70008e+09	3.47498e+09	3.38017e+09	-3.00938e+08	2.15316e+09	-6.86129e+08	1.27832e+09	4.98817e+09	-3.09154e+09	5.63078e+09	7.05571e+08	2.03949e+09	3.34973e+08	-8.34306e+08
PC (36:4)	-2.22728e+08	6.81204e+07	1.9837e+06	NA	-1.22035e+08	1.95209e+08	2.33722e+08	2.6406e+08	-2.57972e+08	-1.86997e+08	-2.78676e+06	8.79992e+07	-8.49376e+07	-3.00346e+08	-1.05365e+08	1.84468e+08	2.80652e+08	-2.32588e+08	1.99542e+08	1.43774e+08	-3.93031e+08	4.59063e+08	1.51695e+09	-1.86802e+08	2.75963e+08	-9.68584e+07	1.87464e+08	-1.56402e+08	-1.46418e+07	-2.41688e+08	-1.39077e+08	2.13187e+09	-1.12098e+08	1.89464e+09	4.56801e+08	144052	1.17496e+08	-2.36562e+08	1.06067e+09	1.79011e+08	3.69278e+08	1.43735e+09	3.16321e+08	2.91775e+08	1.57632e+08	5.3719e+08	1.44122e+08	7.10238e+08	3.15617e+08
PC (36:5)	-1.71524e+07	1.04391e+07	-9.51678e+06	NA	-7.97407e+06	1.72015e+07	2.2255e+07	-3.39984e+06	-1.94258e+07	3.59813e+07	2.09249e+07	-1.82929e+07	-2.82458e+07	-8.30684e+06	5.67844e+06	6.16251e+06	4.18706e+07	-2.96273e+07	-1.85718e+07	-2.5368e+06	2.58393e+06	1.07478e+07	2.08629e+07	-3.9192e+07	-7.26615e+06	-2.48782e+07	4.9132e+06	-4.17576e+07	-3.21509e+06	-2.99761e+07	-1.51234e+07	3.64756e+07	-1.91656e+07	6.69871e+07	-9.43401e+06	-1.58564e+07	1.3368e+07	-2.1387e+07	8.62629e+07	5.23277e+07	1.59545e+07	7.11942e+07	1.97715e+07	5.6535e+07	-1.98722e+06	3.827e+07	1.182e+07	8.36402e+07	3.83957e+07
PC (38:4)	-3.11991e+08	-2.17659e+08	9.03798e+06	NA	-1.32727e+08	-1.11442e+08	4.15837e+08	4.42371e+08	-5.26966e+07	-2.55668e+08	-3.63245e+08	3.7002e+08	1.32894e+08	-2.42677e+08	1.22507e+07	1.0501e+08	-1.45697e+08	1.30224e+08	2.16156e+08	1.12606e+08	-3.38196e+08	2.70651e+08	-5.65217e+07	2.56144e+08	6.75141e+08	1.1149e+08	5.51523e+08	1.30516e+08	4.2588e+07	3.7831e+08	1.71867e+08	3.51307e+08	1.05952e+08	4.49096e+08	3.50507e+08	1.74283e+08	3.95632e+08	1.29683e+08	4.00905e+08	7.22455e+07	-4.38656e+07	4.35776e+08	1.52853e+08	-4.2575e+08	2.37704e+08	-7.9545e+07	1.19215e+08	-1.57694e+07	-2.00328e+08
PC (38:5)	-6.66632e+07	-5.28899e+07	-1.54497e+07	NA	-9.56022e+06	7.33036e+07	4.12601e+07	1.03828e+08	-9.69717e+07	-1.82545e+07	-3.60147e+07	-8.05669e+06	5.55552e+07	-7.07086e+07	1.42017e+07	5.92321e+07	-4.67384e+07	-1.57995e+07	8.97263e+07	7.68008e+06	-1.15914e+08	6.16031e+07	2.3379e+08	1.41249e+07	5.32192e+07	-3.0261e+07	6.49461e+07	-3.60163e+07	-9.3599e+06	-2.04507e+07	-5.59533e+07	1.58292e+08	-2.4307e+07	2.20129e+08	1.01558e+08	-1.20349e+07	7.09374e+07	-4.55574e+07	3.96519e+08	-9.73663e+06	5.84793e+07	2.08454e+08	1.23653e+08	-7.40841e+07	1.7492e+08	1.5279e+08	4.05663e+07	1.41313e+08	2.43046e+07
PC (40:4)	-4.17758e+07	-3.99561e+07	-1.46861e+06	NA	269143	-1.25182e+07	2.40602e+07	6.76654e+07	7.49223e+06	-3.58816e+07	-3.65272e+07	6.22915e+07	1.40785e+07	-2.20351e+07	-6.35429e+06	2.82488e+06	-1.70492e+07	1.58676e+07	1.90167e+07	2.81034e+07	-1.04523e+07	2.37294e+07	-2.44799e+07	6.77419e+07	8.26416e+07	3.25838e+07	8.30298e+07	5.2607e+07	3.1913e+07	9.0605e+07	4.26601e+07	9.59627e+06	5.12258e+07	9.80359e+06	7.10102e+07	6.25562e+07	5.958e+07	4.64158e+07	-2.16253e+07	2.11893e+07	-3.23603e+07	2.90083e+07	1.44306e+07	-5.00577e+07	4.62389e+07	-2.70612e+07	3.07397e+07	-3.82607e+07	-3.33649e+07
PC (40:5)	-3.43213e+07	-4.82758e+07	-9.73824e+06	NA	6.5327e+06	-139636	9.44036e+06	7.17512e+07	1.56552e+07	-3.98197e+07	-6.70137e+07	2.95799e+07	3.25175e+07	-1.6577e+07	1.74517e+07	3.20407e+07	-3.20538e+07	1.32226e+07	1.97474e+07	2.02966e+07	-6.76126e+07	2.76833e+07	-2.08633e+07	8.32068e+07	3.37785e+07	5.27972e+07	5.5328e+07	5.84925e+07	7.5034e+07	6.31199e+07	3.8446e+07	2.81532e+07	6.22314e+07	6.12107e+07	5.74267e+07	7.90366e+07	9.41485e+07	5.04491e+07	3.6851e+07	5.18508e+07	3.6775e+07	5.48823e+07	6.65767e+07	-6.80684e+07	1.52101e+08	1.03041e+07	1.19086e+08	5.72782e+06	1.82069e+07
PC (40:6)	-2.27092e+07	-2.51957e+07	-2.03827e+06	NA	-766855	1.60566e+07	8.01441e+06	5.05499e+07	-1.01113e+07	-1.2322e+07	-3.50041e+07	-7.51653e+06	-6.74245e+06	-2.33099e+07	2.28479e+07	1.53042e+07	-1.25365e+07	8.54534e+06	3.69344e+07	-7.97277e+06	-4.43857e+07	2.64084e+07	169593	5.09258e+06	2.23288e+07	1.25855e+07	1.67157e+07	9.62743e+06	4.70374e+07	1.96982e+07	7.97952e+06	2.69819e+07	1.09603e+07	3.79193e+07	2.80704e+07	3.30464e+07	4.18893e+07	-295543	7.90664e+07	7.60205e+07	4.23703e+07	9.29417e+07	4.74671e+07	-1.6158e+07	4.81543e+07	1.45896e+07	5.85693e+07	1.49776e+07	3.63135e+07
PC (40:8)	-2.11309e+06	1.54019e+06	1.00194e+06	NA	-2.84911e+06	2.86413e+06	5.21769e+06	374098	-5.99822e+06	5.18977e+06	3.50531e+06	-5.52855e+06	-3.60239e+06	-5.58184e+06	5.58727e+06	-65778.6	3.10445e+06	-3.67596e+06	1.0301e+06	-5.93438e+06	-297012	-821349	3.12436e+07	-4.09352e+06	9.01849e+06	-5.82042e+06	-4.88722e+06	-9.68844e+06	-5.62715e+06	-6.56246e+06	-6.37899e+06	3.58614e+06	-9.86377e+06	412240	-4.68091e+06	-7.33071e+06	859576	-6.9763e+06	3.91968e+07	-1.126e+07	3.19087e+06	-5.84922e+06	-3.38896e+06	4.56731e+06	4.87468e+06	670608	-6.32841e+06	2.374e+06	535334
P-DMEA	-4.54889e+06	-2.7847e+06	-3.60614e+06	NA	9.25539e+06	3.6058e+06	-9.98141e+06	517755	894751	3.91295e+06	-583305	-2.8473e+06	647458	1.46463e+06	4.12793e+06	5.6209e+06	-2.18518e+06	-5.20599e+06	1.69535e+06	-1.06146e+07	8.35245e+07	-5.47886e+06	6.11846e+06	8.82262e+06	4.74484e+06	2.7367e+06	-1.81734e+06	-1.4152e+06	8.73476e+06	7.18438e+06	-3.41585e+06	-3.02283e+06	6.96106e+06	-3.435e+06	-189581	-703503	-4.48546e+06	4.19503e+07	4.95496e+06	-5.62019e+06	2.87405e+07	-9.51387e+06	2.35464e+06	-7.21576e+06	-313215	2.29566e+07	3.3366e+07	2.24636e+06	2.08908e+07
PE (34:1)	-1.34672e+07	-1.1551e+07	-2.65111e+06	NA	-2.1205e+06	-3.96191e+06	9.03334e+06	2.46368e+07	7.59928e+06	-1.23302e+07	-1.18733e+07	1.66505e+07	2.32039e+06	-3.20377e+06	-3.00864e+06	-1.62771e+06	-3.55124e+06	5.60193e+06	3.50431e+06	1.05121e+07	2.68167e+06	9.30288e+06	-8.77647e+06	1.5939e+07	1.74211e+07	1.38638e+07	3.97751e+07	4.17618e+07	1.34211e+07	2.71065e+07	1.96831e+07	1.01149e+07	3.96149e+07	3.78706e+07	1.56786e+07	4.25525e+07	1.55619e+07	1.4788e+07	-6.71075e+06	3.68552e+07	-2.95744e+06	4.86509e+07	6.3116e+07	-5.08949e+06	2.03682e+07	1.11167e+07	3.9045e+07	2.13318e+07	9.7093e+06
PE (34:2)	-7.56191e+06	-8.34845e+06	-294320	NA	-1.25576e+06	-3.33388e+06	5.58448e+06	1.46806e+07	6.0914e+06	-6.97416e+06	-7.0162e+06	1.16071e+07	-1.20371e+06	-1.85983e+06	-2.09043e+06	-3.97199e+06	-2.45573e+06	4.19626e+06	4.20652e+06	1.37264e+07	-369936	8.75874e+06	2.9146e+06	-2.64706e+06	1.06075e+07	2.15403e+07	3.59545e+07	1.54003e+07	1.65096e+07	1.41059e+07	1.15061e+07	1.97714e+07	2.22527e+07	4.90493e+07	1.70244e+07	1.57598e+07	1.96946e+06	6.66271e+06	1.182e+07	1.06981e+07	-1.45782e+06	1.75738e+07	2.44763e+07	1.07014e+07	-4.29152e+06	5.93844e+06	-1.06628e+06	1.32514e+07	1.5638e+07
PE (36:1)	-5.81445e+07	-4.74143e+07	-1.33322e+07	NA	-1.22256e+06	-1.49806e+07	2.19135e+07	1.12196e+08	3.2769e+07	-5.45139e+07	-5.2826e+07	8.00462e+07	9.84153e+06	-1.22496e+07	-2.5776e+06	-4.62095e+06	-1.42124e+07	3.22999e+07	-1.29712e+07	4.88394e+07	-610864	6.91695e+06	-2.24066e+07	8.25283e+07	5.68185e+07	4.16958e+07	1.28676e+08	1.22138e+08	3.31366e+07	1.26169e+08	4.91226e+07	1.84174e+07	1.06368e+08	1.36804e+07	2.20314e+07	2.08285e+08	6.1362e+07	8.45751e+07	-1.97487e+07	8.24294e+07	-5.14714e+07	6.45492e+07	1.56939e+08	-8.05063e+07	1.15044e+08	-3.3064e+07	1.35129e+08	1.85157e+07	-3.19847e+07
PE (36:2)	-4.0537e+07	-2.60435e+07	-1.14424e+07	NA	-6.56676e+06	-1.47529e+07	2.22078e+07	7.80853e+07	2.99011e+07	-4.26022e+07	-2.93042e+07	6.03165e+07	-972023	-1.4077e+07	-7.48141e+06	-1.63015e+07	-1.1793e+07	2.62588e+07	5.10413e+06	4.45812e+07	-6.09075e+06	1.15408e+07	-2.3486e+07	2.595e+07	7.7081e+07	5.73347e+07	1.2121e+08	1.15601e+08	3.55773e+07	1.00309e+08	5.20516e+07	1.64266e+07	1.04081e+08	5.28674e+07	1.57807e+07	1.16789e+08	2.81696e+07	6.27721e+07	-1.23451e+07	6.52919e+07	-2.41643e+07	2.8645e+07	1.23496e+08	-4.09973e+07	6.23261e+07	2.41395e+07	3.11141e+07	1.42419e+07	1.03782e+07
PE (36:3)	-5.47436e+06	-5.97676e+06	-3.81826e+06	NA	-1.87941e+06	-5.86947e+06	7.73162e+06	9.65847e+06	1.26982e+07	-1.20759e+07	-9.71414e+06	2.33627e+07	-9.70117e+06	-4.04544e+06	-5.69316e+06	-5.00279e+06	-4.56184e+06	5.85428e+06	1.45074e+07	2.64912e+07	-7.23226e+06	1.39731e+07	1.85592e+06	-2.40561e+06	3.06641e+07	3.91691e+07	5.74255e+07	2.78881e+07	2.80087e+07	2.14245e+07	9.46881e+06	1.85105e+07	3.79683e+07	6.03114e+07	1.08295e+07	1.96405e+07	813335	2.05993e+07	2.14739e+07	1.75756e+07	2.18826e+06	2.38178e+07	4.38395e+07	1.70236e+07	1.38605e+07	3.19324e+07	-1.21422e+06	2.31064e+07	2.4715e+07
PE (38:1)	-6.46142e+07	-5.7135e+07	-1.60405e+07	NA	-5.82209e+06	-2.9126e+07	3.42335e+07	1.23351e+08	2.96719e+07	-5.24591e+07	-5.96433e+07	7.69325e+07	5.13394e+07	-1.88191e+07	-1.78037e+07	-9.1382e+06	-2.95466e+07	5.58647e+07	-1.12452e+07	4.95044e+07	-2.37724e+07	2.20532e+07	-3.27731e+07	8.61722e+07	9.24981e+07	3.82676e+07	1.13024e+08	1.55408e+08	2.87015e+07	1.08358e+08	1.04173e+08	1.06499e+07	9.46145e+07	4.82573e+07	1.08411e+08	1.00531e+08	1.28391e+08	9.89504e+07	-2.11092e+07	5.3458e+07	-3.98894e+07	9.75073e+07	1.05536e+08	-8.24309e+07	1.20075e+08	-2.86282e+07	6.86367e+07	-1.60293e+06	-3.73436e+07
PE (38:4)	-4.94803e+07	-3.01485e+07	-3.83334e+06	NA	-1.882e+07	-2.73488e+07	4.70361e+07	8.87768e+07	8.93793e+06	-4.31785e+07	-3.17507e+07	4.69936e+07	654422	-7.77995e+06	-2.50678e+07	-9.38461e+06	-1.14008e+06	3.51634e+07	2.03703e+07	4.66267e+07	-8.78672e+06	2.32831e+07	-4.54708e+06	3.14459e+07	1.07102e+08	3.67538e+07	1.09364e+08	7.24368e+07	2.10191e+07	6.31757e+07	3.04379e+07	5.47845e+07	3.59589e+07	6.82334e+07	4.56272e+07	5.99098e+07	3.08437e+07	2.56416e+07	4.63558e+06	2.96138e+07	-1.38108e+07	7.99837e+07	2.97834e+07	-3.54151e+07	3.83736e+07	1.03268e+07	4.19937e+07	7.9081e+06	-2.69404e+06
PE (38:5)	-5.78834e+06	-1.04341e+07	4.57682e+06	NA	-207007	-8.90553e+06	9.62106e+06	5.92291e+06	4.46446e+06	2.34891e+06	-2.41016e+07	5.5679e+06	-6.03738e+06	-4.14033e+06	-1.81633e+07	-1.16338e+06	1.10171e+07	1.57152e+07	1.97067e+07	2.64828e+07	-1.20504e+07	1.54085e+07	1.05598e+08	-1.09196e+07	-6.28666e+06	1.65736e+07	3.17403e+07	-1.00781e+07	3.00698e+07	-1.90339e+07	-4.05706e+06	1.09957e+08	7.65543e+06	1.54191e+08	2.90225e+07	-9.02962e+06	1.55718e+06	-9.50428e+06	8.37274e+07	3.3211e+07	3.73411e+07	1.23811e+08	2.06792e+07	6.84946e+07	2.079e+07	7.00442e+07	7.27566e+06	6.67595e+07	8.01146e+07
PE (38:6)	567806	-5.1036e+06	2.88142e+06	NA	1.39671e+06	-4.05572e+06	2.46607e+06	-3.13576e+06	3.21897e+06	3.60039e+06	-1.15435e+07	-1.72818e+06	-8.12625e+06	-5.48316e+06	-8.57456e+06	1.39125e+06	9.49481e+06	4.24483e+06	1.84885e+07	1.77885e+07	-3.20044e+06	1.00147e+07	6.0084e+07	-1.76775e+07	-1.85801e+07	-5.4947e+06	2.23695e+06	-1.41268e+07	2.49376e+07	-1.83321e+07	-1.20238e+07	7.52679e+07	2.04071e+06	6.31883e+07	1.0381e+07	-1.2601e+07	2.3319e+06	-1.19061e+07	4.31569e+07	3.08277e+07	1.79563e+07	7.91676e+07	1.58326e+07	8.16527e+07	2.65775e+06	2.50053e+07	4.26693e+06	4.00449e+07	4.89572e+07
PE (40:5)	-6.05682e+06	-4.97702e+06	-1.69582e+06	NA	-1.88845e+06	732500	3.41174e+06	1.34827e+07	-982730	-5.50961e+06	-298886	9.16655e+06	-1.6302e+06	-2.06005e+06	-1.14601e+06	-2.01589e+06	-854824	2.73753e+06	-414738	8.95252e+06	3.39591e+06	9070.32	-15431.3	880077	5.19479e+06	1.61589e+07	3.06789e+07	1.90251e+07	1.7304e+07	3.08023e+06	1.07677e+07	2.49141e+07	1.36884e+07	2.70716e+07	2.22342e+06	1.18681e+07	5.17044e+06	3.35976e+06	1.10059e+07	2.44684e+07	-2.29117e+06	2.05988e+07	1.73051e+07	1.94985e+06	1.68564e+07	-2.70081e+06	3.70659e+06	5.68249e+06	1.15539e+07
PE (40:7)	10146.3	-1.77539e+06	1.32689e+06	NA	929585	-1.69177e+06	-647314	-17706.7	-1.53966e+06	4.58923e+06	-1.90199e+06	-3.98592e+06	-3.37832e+06	-3.54538e+06	-3.23366e+06	-745257	6.17633e+06	4.26951e+06	5.16068e+06	2.56381e+06	-3.83796e+06	3.72082e+06	2.31777e+07	-7.28048e+06	-1.00424e+07	-9.00518e+06	-3.4232e+06	-7.82965e+06	5.2796e+06	-8.54114e+06	-3.83127e+06	1.64945e+07	-1.88078e+06	2.28054e+07	-20266.6	-4.40376e+06	1.93391e+06	-3.77262e+06	1.91737e+07	7.52181e+06	8.20776e+06	3.74527e+07	5.62497e+06	3.37869e+07	4.78687e+06	1.57823e+07	-230255	1.87288e+07	2.38964e+07
Pentoses	2.39972e+06	553103	-609276	NA	-759615	2.94706e+06	-1.05848e+06	-1.13566e+06	-734490	333250	690977	-572090	-1.05944e+06	-124663	422845	19159.7	272788	-495333	-1.08987e+06	-1.02913e+06	5.78119e+06	-498242	565622	445862	-895423	-1.10852e+06	-1.41491e+06	1.02513e+06	-2.52049e+06	-1.12775e+06	-325527	1.13049e+07	-656183	-1.00155e+06	40421.3	-921907	3222.77	1.42158e+06	-578933	-929320	12013.5	-1.30312e+06	2.70574e+06	4.07841e+06	-1.09967e+06	1.53901e+06	-1.10601e+06	1.01458e+06	1.2776e+06
Pentoses-2	2.5176e+06	4.03844e+06	-134356	NA	2.85561e+06	5.52857e+06	-4.69375e+06	-7.66396e+06	-2.58099e+06	4.60719e+06	144828	2.09348e+06	-5.9981e+06	-2.50548e+06	5.15953e+06	2.23582e+06	2.27734e+06	-3.35573e+06	-4.52605e+06	-5.70097e+06	-2.45493e+06	5.33442e+06	6.99461e+06	2.58717e+07	3.32882e+06	-2.40309e+06	-5.09348e+06	4.14849e+07	-1.94919e+06	-2.65786e+06	2.77211e+06	5.21581e+07	902616	-1.02692e+07	1.67497e+07	-704591	1.52431e+06	1.89734e+07	-2.98548e+06	-351480	-6.42114e+06	-2.76763e+06	9.25746e+07	7.56983e+07	-5.05523e+06	1.31673e+06	935140	2.87615e+07	740967
Phenylalanine	-1.29412e+07	8.12355e+08	-2.35344e+08	NA	-6.10606e+07	-1.66632e+08	-1.69047e+08	-2.21519e+08	-2.6306e+08	-1.65155e+08	1.35852e+09	-2.106e+08	-4.2589e+07	5.85619e+06	-3.42369e+07	-2.62224e+08	-5.97446e+07	-2.01148e+08	-7.14256e+07	-1.39982e+08	2.49573e+08	-1.11614e+08	-1.08662e+08	-4.0706e+07	-1.91626e+08	-1.50865e+08	-2.06828e+08	-2.33128e+08	-2.23944e+08	-2.02931e+08	-1.73126e+08	-1.2483e+08	2.57871e+07	-1.63199e+08	-2.10948e+08	-2.37e+08	-2.17844e+08	-1.0777e+08	-1.47368e+08	-3.08324e+08	-5.218e+06	-2.72708e+08	-2.71537e+08	-3.04351e+08	-2.44079e+08	-1.80844e+08	-3.19404e+08	-1.49326e+08	-7.7574e+07
Phosphocreatine	3271.69	-5654.66	6234.46	NA	4320.51	-23362.2	-5648.92	-1636.48	33015.7	15237.9	-7861.27	-1612.94	1845.41	-16334	-13968.8	-23580.5	33485.9	16882.2	-14634	31406.2	-32610.7	2074.01	76139.8	-19826.9	24360.4	-31405	-20787	-31316.3	2.47884e+06	42472.9	40407.7	-22508	2299.96	17527.3	36983.6	108984	17778	-14264	4430.26	-16101.3	2194.79	9308.94	10477.8	34194.8	2628.41	-5558.42	4126.03	1526.03	-2376.96
Phosphoenolpyruvate	-2.81966e+06	3.16238e+06	-1.37384e+06	NA	2.01438e+06	-3.81902e+06	-1.33723e+06	180731	3.76071e+06	-6.01012e+06	196226	-382561	-3.9966e+06	1.30016e+07	-2.2047e+06	4.28148e+06	-743229	-3.72269e+06	-187870	2.39057e+06	2.82023e+07	1.33357e+07	1.50924e+07	1.15995e+07	5.66082e+06	5.9188e+06	1.16683e+07	4.31681e+06	1.13267e+07	6.55491e+06	1.35335e+06	2.06078e+07	-4.01318e+06	1.95016e+07	-2.63456e+06	1.20348e+06	5.96006e+06	-482458	1.15963e+07	3.00874e+06	-1.21942e+06	7.53227e+06	1.43659e+06	1.8081e+07	-3.50948e+06	1.02491e+07	-130368	-282716	927339
Phosphoethanolamine	-251736	-1.24093e+06	3.51681e+07	NA	7.62314e+07	388969	-1.03266e+08	-2.62928e+07	-3.20851e+07	-1.73845e+07	-3.94219e+06	-3.47026e+07	1.50512e+07	9.80087e+06	5.99585e+07	5.3147e+07	-5.30725e+07	-2.56418e+07	4.81345e+07	-1.51963e+08	7.90341e+08	-8.46416e+07	-1.31576e+08	-3.72826e+07	6.38915e+07	1.80296e+08	-8.33367e+07	-6.35828e+07	3.91995e+08	-2.41185e+07	-1.19506e+08	1.35473e+08	3.64766e+08	4.09594e+07	-1.44478e+07	-8.40899e+07	-7.72453e+07	2.83491e+08	1.143e+08	-3.50768e+07	2.51188e+08	-4.0652e+07	3.46945e+08	5.19101e+07	3.94212e+07	3.25903e+08	3.84963e+08	1.3208e+08	1.80891e+08
Phosphorylcholine	-7.54387e+08	-7.93929e+08	-4.00108e+08	NA	8.76413e+08	8.553e+08	-8.77317e+08	9.91094e+08	4.47102e+08	-5.33082e+07	-1.28945e+09	1.90298e+08	9.43563e+08	-3.92982e+08	3.06932e+08	4.79754e+08	-7.43524e+08	-9.1697e+07	3.06244e+08	-1.25178e+09	2.79399e+09	-5.86462e+08	4.32954e+08	2.13355e+09	1.60168e+09	5.60516e+08	4.86667e+08	4.4469e+08	6.90952e+08	1.89258e+09	4.01362e+08	-4.81614e+08	2.02583e+09	3.20377e+07	8.75513e+08	6.15617e+08	1.26407e+07	5.28216e+09	-7.97963e+07	-5.49229e+08	2.62973e+09	-8.20858e+08	1.29158e+09	-1.17278e+09	5.15921e+08	1.53953e+09	3.92654e+09	6.477e+08	1.98348e+09
PI (32:0)	-1.08648e+07	-1.10267e+07	-1.6658e+06	NA	-98573.5	-1.23308e+07	8.90512e+06	1.6592e+07	-3.66713e+06	-3.21236e+06	-1.8539e+07	1.7546e+07	8.8596e+06	-1.07919e+07	-7.24471e+06	2.29552e+06	-3.74233e+06	2.51007e+07	3.88516e+06	1.29361e+07	-1.4217e+07	1.78696e+07	1.23428e+07	1.49961e+07	1.98304e+06	2.76245e+06	3.3162e+07	4.08365e+06	1.14588e+07	-900337	1.33811e+06	4.65275e+07	6.60441e+06	1.64579e+08	2.67867e+07	1.69381e+06	9.70043e+06	3.24362e+06	5.00034e+07	2.88377e+07	1.56837e+07	8.65158e+07	8.23471e+06	1.67357e+06	1.44942e+07	2.19845e+07	1.77723e+06	4.19198e+07	3.85349e+07
Pipecolate	3.94595e+07	-1.77818e+07	3.44654e+06	NA	-6.31071e+06	2.16093e+07	-2.06875e+07	-3.29237e+06	-1.71009e+07	-1.57063e+07	-4.71141e+06	-6.31427e+06	-458379	-1.06136e+07	2.88916e+07	3.14374e+07	1.67349e+06	-7.68262e+06	-1.58579e+07	-2.39182e+07	1.69856e+07	-1.33752e+07	-2.6336e+07	-7.50773e+06	-1.64842e+07	-1.48233e+07	-1.51264e+07	7.55048e+06	1.62979e+07	-1.25875e+07	4.40485e+07	-2.48747e+07	-2.04872e+07	-2.57259e+07	-2.14917e+07	325886	-8.80689e+06	-1.79359e+07	-2.4405e+07	2.7231e+06	-6.96379e+06	-1.74787e+07	-6.94148e+06	7.98146e+07	-1.76164e+07	-1.97672e+07	-7.15124e+06	1.57588e+07	1.20408e+07
Platelet-activating factor	-5.04185e+07	2.4531e+08	-7.82643e+07	NA	1.56448e+07	1.25966e+07	-6.0989e+07	-3.03971e+07	-1.97153e+08	-1.18245e+08	2.11107e+08	-5.9393e+07	7.40488e+07	-3.61976e+07	-4.12157e+07	9.17932e+07	-8.82086e+07	5.26466e+06	1.04717e+08	-3.83141e+07	-1.70125e+08	5.99186e+07	5.01519e+08	-2.09624e+08	1.4475e+07	-2.19835e+08	-3.36333e+08	-2.433e+08	-5.98866e+07	-8.30387e+07	-1.27704e+08	-1.78148e+08	-2.13275e+08	1.47102e+08	4.80085e+07	-1.74698e+08	-1.89581e+08	-2.00453e+08	2.41869e+08	-2.41026e+08	-1.26467e+08	3.29303e+08	-2.14217e+08	-8.96695e+07	-2.14657e+08	-1.22215e+08	-2.89183e+08	3.71298e+07	-1.93335e+08
Proline	8.00151e+08	2.44201e+09	-5.95094e+08	NA	-2.98075e+08	3.57147e+08	-1.35491e+09	-6.46316e+08	-2.61278e+08	-7.16545e+08	4.79321e+09	-7.61162e+08	-8.12562e+08	1.49229e+09	3.68457e+08	-1.4002e+09	-2.55898e+08	-1.2408e+09	-1.91043e+09	-5.29599e+08	-1.09603e+09	-4.64677e+08	-3.78751e+08	5.16491e+08	2.09894e+07	-7.02497e+08	-2.41319e+09	-2.68495e+09	-1.86467e+09	-8.57827e+08	-5.13927e+08	-7.87176e+08	1.60023e+09	-1.17262e+09	-1.47974e+09	-1.37635e+09	-1.20213e+09	1.15377e+09	4.61324e+07	-2.66768e+09	5.07097e+08	-2.37356e+09	-2.49101e+09	2.29178e+09	-1.4264e+09	-9.93028e+07	-1.38782e+09	-1.19055e+09	8.33911e+08
propionylcholine	-2.06014e+08	-1.44853e+08	-8.99175e+07	NA	-2.85934e+07	5.75872e+06	-1.35633e+07	5.73238e+08	3.09818e+08	-2.26225e+08	-6.87598e+07	1.71064e+07	-2.26033e+07	-5.62456e+06	2.85092e+07	-1.6342e+08	3.35837e+07	4.86776e+07	-4.71177e+07	1.54187e+08	1.85724e+08	1.97565e+07	1.01958e+08	2.96292e+08	3.32984e+08	2.57086e+08	6.83962e+08	4.2327e+08	7.96372e+07	2.68765e+08	1.56221e+07	2.98134e+08	9.62984e+07	-2.93648e+07	2.68021e+08	9.76899e+07	-1.66305e+08	2.54633e+08	-2.57641e+08	-4.74728e+07	-3.57873e+08	1.67367e+08	-4.22697e+07	-5.71216e+07	1.73223e+08	6.37171e+07	-1.75618e+08	-1.59654e+08	-2.49283e+08
PS (34:2)	-4.96204e+06	-4.03193e+06	-1.64619e+06	NA	-1.0464e+06	-980367	3.92231e+06	8.39059e+06	2.03512e+06	-3.82936e+06	-3.15576e+06	9.0772e+06	-387543	-1.93948e+06	366702	-457198	-1.06982e+06	1.32849e+06	-1.61433e+06	1.01638e+06	250931	3.42114e+06	-919387	9.91893e+06	1.31823e+07	6.95646e+06	1.78066e+07	1.53677e+07	4.66524e+06	1.62595e+07	1.45521e+07	4.47756e+06	2.64389e+07	4.10492e+06	6.32806e+06	2.03156e+07	1.21631e+07	1.22837e+07	-1.31207e+06	1.30363e+07	465354	-450348	1.61694e+07	-4.34978e+06	6.82286e+06	-2.78346e+06	7.03878e+06	-2.83943e+06	-1.28347e+06
PS (36:1)	-1.78695e+09	-1.57915e+09	-4.10308e+08	NA	-2.50015e+08	2.65443e+07	3.82017e+08	4.32429e+09	4.35028e+08	-1.77073e+09	-4.24094e+08	1.82681e+09	2.91527e+08	-5.30415e+08	-1.77788e+08	-5.69592e+08	-1.29792e+08	8.1042e+08	-4.67797e+08	1.17788e+08	1.10145e+09	6.19157e+07	-4.11349e+08	2.4296e+09	3.21655e+09	1.27646e+09	2.74983e+09	4.38238e+09	5.85413e+08	4.67597e+09	2.39172e+09	3.94349e+08	2.65719e+09	-8.04639e+08	1.10998e+09	6.61454e+09	2.15484e+09	2.62242e+09	-1.99048e+09	1.4466e+09	-2.19908e+09	-2.10486e+08	1.63458e+09	-1.53283e+09	1.07627e+09	-1.46959e+09	2.65643e+09	-2.15981e+09	-1.58914e+09
PS (36:4)	-2.24171e+06	-2.71324e+06	-1.01303e+06	NA	-1.27172e+06	-3.50645e+06	3.63001e+06	4.67927e+06	-457275	-1.18271e+06	-5.59918e+06	4.95276e+06	2.30327e+06	-2.86788e+06	-1.45371e+06	-153959	-2.33461e+06	8.3716e+06	858537	3.17537e+06	-4.42664e+06	6.19062e+06	3.51687e+06	139576	304463	763050	4.45133e+06	782454	7.85677e+06	604608	1.63318e+06	7.20952e+06	4.79092e+06	4.97179e+07	7.73731e+06	4.02689e+06	5.98659e+06	-299821	1.5421e+07	1.15428e+07	6.90876e+06	1.7084e+07	2.31186e+06	-323709	5.13228e+06	5.0141e+06	2.77914e+06	9.15364e+06	4.29929e+06
PS (38:3)	-7.98443e+07	-6.47743e+07	-1.49568e+07	NA	-974711	160543	8.19866e+06	1.75492e+08	2.50271e+07	-7.07571e+07	-2.17852e+07	6.44557e+07	3.39422e+07	-1.97344e+07	5.30717e+06	-1.32826e+07	-8.27155e+06	1.7613e+07	-3.58159e+07	-12069	4.10703e+07	-2.23392e+07	-2.13481e+07	2.08321e+08	1.58554e+08	9.47011e+07	2.45222e+08	2.27638e+08	3.93366e+07	1.89989e+08	1.16712e+08	3.29117e+06	1.5404e+08	-7.08804e+07	9.30861e+07	2.1736e+08	7.78447e+07	1.49616e+08	-9.1407e+07	5.56698e+07	-1.1134e+08	-1.07924e+08	7.12546e+07	-7.05332e+07	3.39411e+07	-8.03532e+07	4.34165e+07	-1.3893e+08	-5.48061e+07
PS (38:5)	-1.86748e+07	-2.28189e+07	-1.52483e+06	NA	-394442	-2.07303e+07	1.68951e+07	3.00051e+07	-8.00443e+06	-5.18143e+06	-3.84723e+07	3.49428e+07	1.83738e+07	-2.176e+07	-1.40756e+07	4.18795e+06	-8.20927e+06	4.80432e+07	7.39822e+06	2.83814e+07	-2.86117e+07	3.79644e+07	2.52518e+07	2.91787e+07	2.33152e+06	8.33138e+06	8.0027e+07	8.16276e+06	2.33098e+07	-1.72958e+06	2.43633e+06	9.78346e+07	1.70133e+07	3.2814e+08	4.89855e+07	-1.99556e+06	1.61022e+07	6.99138e+06	9.98896e+07	5.92907e+07	2.99126e+07	1.7614e+08	1.75036e+07	4.23489e+06	2.94247e+07	4.69818e+07	2.95637e+06	8.6498e+07	8.46755e+07
PS (38:6)	-2.62139e+06	-3.13475e+06	-2.27911e+06	NA	-307203	-3.76834e+06	968539	7.63679e+06	1.17374e+06	-345294	-6.20326e+06	1.40833e+06	621010	-3.15041e+06	-2.26196e+06	-1.53998e+06	-814010	1.19556e+07	2.66168e+06	9.23497e+06	-2.2683e+06	6.15225e+06	5.42666e+06	-2.19779e+06	992817	-461889	1.79337e+06	-4.0701e+06	2.0717e+07	-3.21227e+06	-1.54523e+06	3.74801e+06	839428	3.44145e+07	1.12067e+07	840830	2.27973e+06	-4.25883e+06	1.37965e+07	1.16596e+07	4.96513e+06	1.5534e+07	5.72698e+06	5.70211e+06	1.05846e+06	4.69265e+06	-13246.3	8.62545e+06	8.00503e+06
PS (40:5)	-6.59328e+07	-5.86536e+07	-5.61577e+06	NA	-2.13649e+07	-2.73578e+07	4.82787e+07	1.42662e+08	2.69578e+06	-4.31093e+07	-4.94297e+07	4.35086e+07	4.11348e+07	-3.16587e+07	-1.95543e+07	-1.55338e+07	-8.20573e+06	6.83274e+07	-190889	2.98916e+07	-1.02571e+07	3.97683e+07	-1.44444e+07	1.04136e+08	1.06695e+08	4.8998e+07	2.42861e+08	1.52655e+08	5.9963e+07	7.46985e+07	8.46072e+07	1.21108e+08	1.03918e+08	4.10752e+08	1.45645e+08	1.03295e+08	7.68244e+07	4.59413e+07	-1.03821e+07	1.53652e+08	-9.08727e+06	2.16687e+08	6.92216e+07	-5.12844e+07	6.11984e+07	-1.27985e+07	5.65567e+07	52207.8	2.7066e+07
PS (40:6)	-5.40781e+07	-5.6689e+07	-9.58862e+06	NA	-1.14554e+07	-6.84681e+07	4.23967e+07	1.19478e+08	-2.37176e+07	-2.35424e+07	-8.7591e+07	6.07772e+07	4.87053e+07	-6.78421e+07	-5.23627e+07	-1.86826e+07	-2.9958e+07	1.77107e+08	5.55118e+07	1.45841e+07	-8.46418e+07	6.81735e+07	-2.68144e+07	5.71588e+06	2.01047e+06	-2.80444e+07	8.31716e+07	4.8924e+07	7.26012e+07	2.93426e+07	5.98409e+07	9.45449e+07	8.9701e+07	4.93232e+08	1.71298e+08	3.59817e+07	9.11871e+07	7.08756e+06	8.69074e+07	2.74345e+08	3.24236e+07	6.39171e+08	6.79362e+07	-1.93785e+07	8.74084e+07	1.57563e+07	5.79719e+07	9.83708e+07	1.18219e+08
PS (40:7)	-2.92253e+06	-4.26854e+06	557829	NA	2.54845e+06	-5.52362e+06	546300	2.44138e+06	-2.30858e+06	3.20018e+06	-9.87254e+06	3.8955e+06	1.96449e+06	-7.39265e+06	-4.86952e+06	1.09722e+06	1.66076e+06	1.2955e+07	6.29093e+06	2.98243e+06	-9.35144e+06	8.94671e+06	6.33124e+06	-2.33801e+06	-9.5563e+06	-4.81698e+06	1.43106e+06	-5.02845e+06	6.12776e+06	-6.02115e+06	-72635.5	4.74744e+06	3.87335e+06	6.28685e+07	6.71499e+06	-2.72592e+06	6.21562e+06	-4.10342e+06	2.25141e+07	2.01436e+07	1.0802e+07	4.95018e+07	4.39631e+06	1.08066e+07	8.92836e+06	1.32922e+07	2.72753e+06	2.03236e+07	2.35719e+07
Pyroglutamate	-1.46765e+08	2.43669e+09	-8.70773e+08	NA	-2.63727e+08	-5.48616e+08	-4.20572e+08	-4.33615e+08	-8.14875e+08	-5.61931e+08	4.39912e+09	-3.48328e+08	-2.25654e+08	-2.13425e+08	-1.24507e+08	-9.15344e+08	-9.40505e+07	-5.65216e+08	-2.88414e+08	5.6997e+07	-1.60824e+08	6.06283e+07	3.72534e+07	-5.80516e+07	-1.52498e+08	-2.40626e+08	-2.03273e+08	-3.86819e+08	-2.89369e+08	-3.81831e+08	-1.50454e+08	-4.15558e+08	-1.91147e+08	-2.13026e+08	-2.44423e+08	-4.53048e+08	-3.21744e+08	-5.21058e+08	-3.92589e+08	-7.37541e+08	-5.65261e+08	-6.69545e+08	-8.53398e+08	-8.85756e+08	-7.74339e+08	-9.33536e+08	-1.011e+09	-8.39178e+08	-1.09151e+09
Pyruvate	1.13064e+07	3.61173e+06	8.2005e+06	NA	-4.97149e+06	-1.04189e+07	-279820	-8.50438e+06	-1.53388e+07	-1.07866e+07	1.74038e+07	-1.21133e+07	1.10266e+07	1.33859e+07	1.43332e+07	1.60106e+07	-5.4579e+06	-1.0606e+07	-1.68015e+07	1.74995e+07	4.53576e+07	3.47369e+07	5.20516e+07	2.70343e+07	-1.48054e+06	1.37456e+07	8.79954e+06	-1.13007e+07	6.08327e+06	836945	-9.61801e+06	8.86787e+06	-1.98816e+07	-1.10066e+07	-1.97573e+07	-9.76886e+06	-1.22996e+07	4.88318e+06	4.19576e+07	-8.84466e+06	2.7969e+06	-2.96787e+07	-2.21421e+07	2.9108e+07	-3.07874e+07	8.03012e+06	-3.08961e+07	-1.44698e+07	-1.72108e+07
Quinolinate	646684	-146005	-37983.6	NA	-483213	1.13395e+06	191075	-154570	-224107	24126.2	-166230	184651	78232.5	-242821	-125645	-310008	-356404	-103480	91750.7	-513372	835293	-344647	-619405	159811	897368	-453170	-217794	571976	-114270	186188	301970	4.37198e+06	1.66699e+06	121182	200254	-380843	240496	1.45429e+06	-679306	-416719	2.32555e+06	-24511.4	783686	-2345.49	472057	-45284.2	911607	1.68738e+06	1.78436e+06
Ribose	226496	-566985	-511493	NA	-12551.6	-173851	-248488	590319	2.01166e+06	-346942	-482576	536939	-407800	-230553	301930	-593862	238193	11162.6	-341596	1.13837e+06	-86156.7	634178	2.06341e+06	-35095.1	1.27405e+06	1.00682e+06	727982	2.35749e+06	393659	606890	1.42823e+06	3.29762e+06	588894	-89217.9	1.85289e+06	1.96504e+06	475024	1.56411e+06	115963	160054	-618665	386634	3.26112e+06	158140	-225477	-37550.8	64895.4	329422	-530757
Ribulose/Ribose/Xylulose 5-phosphate	8.27944e+06	5.18236e+06	2.888e+06	NA	-4.25605e+06	1.038e+06	311296	-6.2219e+06	-3.78425e+06	-3.69037e+06	1.28757e+06	-2.73138e+06	-285746	-3.26868e+06	2.30484e+06	2.81193e+06	2.42718e+06	-296497	-1.99575e+06	-5.97795e+06	-1.73092e+06	-5.25624e+06	-4.30095e+06	-2.50639e+06	-3.38734e+06	-3.16012e+06	-2.06577e+06	-2.3132e+06	-5.94768e+06	-2.73244e+06	-6.52773e+06	-3.10219e+06	-1.0305e+07	-8.67771e+06	-8.88821e+06	-6.59836e+06	-7.09898e+06	-5.94548e+06	-6.73998e+06	-3.27787e+06	-8.61204e+06	-7.67341e+06	-4.45891e+06	-3.50028e+06	-6.60035e+06	-5.25608e+06	-6.26688e+06	-6.57817e+06	-5.33327e+06
Saccharate	-112951	-365082	-456542	NA	63410.7	117031	-512992	1.20586e+06	1.34781e+06	-954148	25595.8	-129105	-268093	309367	619834	-213889	-360272	-370421	54587.9	584845	984395	612392	738271	76262.6	1.52447e+06	555059	1.00629e+06	887785	-192848	1.23588e+06	342706	-285583	570633	-143414	828276	1.17195e+06	96846.6	1.1553e+06	-457668	-743975	-373637	-656469	494808	-941013	680156	-464631	1.57685e+06	-996806	-1.34992e+06
S-Adenosylhomocysteine	79201.4	-3.8461e+06	345026	NA	1.61536e+06	-2.36997e+06	-542544	-281383	2.08855e+06	1.2012e+06	-2.98989e+06	1.25921e+06	427046	-1.58593e+06	1.47761e+06	1.39798e+06	225015	455490	1.04413e+06	-1.85648e+06	-3.19614e+06	-141740	6.11379e+06	180219	1.89561e+06	925770	-623513	-1.31714e+06	1.757e+06	1.70239e+06	-1.42862e+06	-1.76115e+06	-773602	209350	-1.20465e+06	465835	-536457	2.53116e+06	-31870	-1.555e+06	2.99267e+06	-2.59597e+06	-1.38375e+06	1.6109e+06	-2.86045e+06	2.29905e+06	-2.18216e+06	-497691	-753169
S-Adenosylmethionine	-1.25166e+06	-1.18329e+07	3.62314e+06	NA	2.76487e+07	3.39559e+06	-2.28254e+07	-2.72093e+07	-1.6683e+06	-1.83391e+06	-1.19706e+07	-2.39258e+07	5.0045e+07	1.47524e+07	-2.99898e+07	2.66823e+07	-2.71448e+07	-2.48854e+07	5.83907e+07	-3.51803e+07	3.58283e+06	-2.00733e+07	-4.29627e+07	-2.47467e+07	-1.9239e+07	-2.20525e+07	-2.74568e+07	-1.33413e+06	-3.09658e+07	-1.80823e+07	-2.82878e+07	-4.11727e+07	-1.21459e+07	-3.0146e+07	-2.11809e+07	-3.08989e+07	-2.25737e+07	-2.74907e+07	-4.61385e+07	-3.7769e+07	-1.29831e+07	-3.15058e+07	-1.58881e+07	-6.66586e+06	-3.90922e+07	1.04717e+06	5.02899e+07	3.82242e+07	-2.17643e+07
SAICA	-523924	-552948	-1.58478e+06	NA	312024	-412772	-475192	1.64724e+06	5.34561e+06	-1.43637e+06	-1.69508e+06	693702	-289603	461407	149811	-941694	32054	-548120	-181364	3.22391e+06	175701	792529	235464	845636	939167	419510	322406	2.69745e+06	3.97353e+06	2.09082e+06	1.621e+07	422578	4.88095e+06	3.05109e+06	1.23129e+07	1.17337e+06	4.19083e+06	2.82612e+06	629193	1.09728e+06	1.1475e+06	-768280	635980	-2.09398e+06	7.09108e+06	-1.85131e+06	-277829	1.261e+06	157370
Salicylamide	-2145.15	-1.283e+06	-54918.8	NA	672094	1.96602e+06	-1.01631e+06	593111	-221233	1.25439e+06	-1.11536e+06	-290273	-1.36858e+06	-1.14687e+06	711417	-33406.2	465424	-196883	1.06653e+06	1.1754e+06	645086	2.16777e+06	1.11763e+07	-1.98077e+06	-707291	-551356	402178	-1.01884e+06	1.34963e+06	-1.75002e+06	-116873	5.44536e+06	-596167	9.43369e+06	-54195.2	-712176	1.38999e+06	-187057	4.89679e+06	1.04676e+06	930584	3.37083e+06	-622593	3.15521e+07	164903	3.80816e+06	-24229.3	1.29585e+06	1.51083e+06
Sebacate	2.31835e+06	1.0259e+06	-346493	NA	-1.12036e+06	1.94519e+06	-558011	-923611	-337159	-779488	767814	-235918	-191785	-392838	-114736	-432542	-274236	81563.6	-431639	-130974	395440	-512406	-492778	-343449	684093	33979.4	347227	114477	-345874	497868	-708905	-55836	-565375	-699912	-577185	-1.10681e+06	-894944	-465455	-941516	-46828.7	-1.23214e+06	-1.1541e+06	-120726	-595832	-1.14905e+06	-979039	-411818	-882008	-696001
Sedoheptulose	-43076.9	-113876	-18840.9	NA	-484.291	-8772.52	-379.54	160491	120783	-70928.1	-23544	173902	11423.3	-45925.1	5872.12	-81108.1	-9727.68	12346.4	-68155.1	77860.5	2274.88	-24157.4	34156.1	16377	209039	20392.2	108900	72057.6	1240.23	250114	58097	-20877.9	21261.1	-21362.9	104169	515113	133939	190633	-107036	-60126.3	-122661	222212	-14182.3	-56614.1	-95912.4	-113764	-126642	-176339	-111175
Sedoheptulose 7-phosphate	-7.20511e+06	1.44692e+07	2.37984e+07	NA	2.01014e+07	-2.3494e+06	-2.0403e+07	-1.60672e+07	-1.31502e+07	5.24376e+06	-9.81734e+06	-1.61832e+07	8.4425e+06	319107	1.01604e+07	6.83188e+06	-1.55618e+06	-5.01176e+06	2.37668e+06	-3.15512e+07	-2.7457e+07	-3.15199e+07	-3.01786e+07	-2.2605e+07	-3.21032e+07	-2.41206e+07	-2.67815e+07	-2.49203e+07	-3.35591e+07	-2.58787e+07	-2.62232e+07	-2.42987e+07	-3.59065e+07	-3.21833e+07	-3.07665e+07	-3.06339e+07	-2.5577e+07	-2.92026e+07	-2.29995e+07	-1.96298e+07	-1.36116e+07	-1.39926e+07	-1.66914e+07	9.13411e+07	-1.38267e+07	-1.32145e+07	-1.19353e+07	-1.27022e+07	-8.20371e+06
Ser-Arg	4.21343e+07	-1.45036e+07	-4.77824e+06	NA	-2.54736e+07	1.36102e+07	1.26836e+07	-1.46878e+07	8.1344e+06	-7.77881e+06	-5.87792e+06	2.84782e+06	-5.36237e+06	1.88803e+06	-81509.7	2.92311e+06	-734160	-1.22149e+06	-3.72197e+06	-1.04617e+07	-6.70745e+06	-1.91945e+07	-1.76815e+07	-8.84222e+06	-6.0014e+06	7.68502e+06	-7.75038e+06	7.39602e+06	-1.92191e+07	-4.2375e+06	-1.11978e+07	-2.21465e+06	-1.86731e+07	-2.25036e+07	-1.43928e+07	-1.5566e+07	-2.1958e+07	-1.40282e+07	-2.10918e+07	-1.18204e+07	-1.97168e+07	2.31153e+06	3.79922e+06	-1.20463e+07	-5.90856e+06	-5.58456e+06	966478	-1.23127e+07	-5.29114e+06
Serine	9.70331e+06	2.27197e+08	-8.38381e+07	NA	-2.83207e+07	-3.53809e+07	-6.16593e+07	-3.35447e+07	-9.48825e+07	-7.96641e+07	4.27321e+08	-3.64304e+07	1.48776e+07	-4.06311e+07	898872	-7.45634e+07	-3.55267e+07	-4.86761e+07	-2.68803e+07	1.41016e+07	-4.13147e+07	4.49601e+07	1.96702e+07	8.09109e+07	8774.72	-4.34531e+06	-1.96992e+07	-589555	-6.90924e+07	-2.97528e+07	-2.83742e+07	-4.67518e+07	7.16622e+06	-3.34284e+07	-2.2717e+07	-3.79723e+07	-3.37879e+07	-3.95637e+07	-5.74113e+07	-1.17029e+08	-8.93389e+07	-7.64067e+07	-1.08215e+08	-5.37926e+07	-8.212e+07	-1.22325e+08	-1.52324e+08	-1.14385e+08	-1.37073e+08
SM (32:1)	-2.31062e+08	-2.40263e+08	-4.27691e+07	NA	-1.42675e+07	2.57435e+07	9.61715e+07	4.73202e+08	1.36065e+08	-1.72904e+08	-2.34328e+08	3.06538e+08	5.88551e+07	-2.41812e+07	2.5695e+07	-5.24639e+07	-9.02814e+07	8.58482e+07	-1.05598e+08	2.09393e+08	-1.14058e+08	1.00174e+07	-1.69958e+08	1.9598e+08	1.65988e+08	4.31311e+07	3.34123e+08	1.91482e+08	-5.39785e+07	3.55445e+08	1.02025e+08	9.54055e+07	6.76199e+07	1.14518e+08	3.01119e+06	3.22307e+08	-9.10995e+06	1.3029e+08	-1.299e+08	-1.48835e+07	-2.2429e+08	2.52009e+08	2.02822e+08	-3.42653e+08	2.29095e+08	-1.70801e+08	1.46206e+08	4.95699e+07	-6.30139e+07
SM (34:1)	-2.23111e+09	-2.01601e+09	-4.70359e+08	NA	-3.08379e+08	-1.18746e+08	8.28438e+08	4.92698e+09	8.04331e+08	-1.89024e+09	-1.12123e+09	1.93347e+09	4.22249e+08	-6.74882e+08	-7.43511e+07	-5.80394e+08	-4.15394e+08	9.66335e+08	1.9293e+07	8.1645e+08	6.38481e+08	5.93948e+08	-6.34164e+08	2.43888e+09	3.76238e+09	1.70357e+09	4.11642e+09	4.12121e+09	1.00369e+09	4.32146e+09	2.1235e+09	6.99225e+08	4.03786e+09	2.09532e+07	1.79973e+09	7.91935e+09	2.92514e+09	1.97989e+09	-1.98238e+09	1.88743e+09	-2.26108e+09	1.21769e+09	3.29601e+09	-2.23581e+09	1.65808e+09	-1.36918e+09	3.6632e+09	-1.41482e+09	-1.95585e+09
SM (36:1)	-2.11711e+07	-2.02894e+07	-5.59662e+06	NA	-3.74217e+06	-2.80387e+06	7.57595e+06	5.05632e+07	9.18722e+06	-2.34467e+07	-8.08234e+06	2.77951e+07	2.23737e+06	-7.58221e+06	-3.13553e+06	-6.33872e+06	-1.79458e+06	9.80055e+06	-3.17613e+06	9.73935e+06	1.28865e+07	4.87708e+06	-3.60396e+06	2.6924e+07	4.11971e+07	1.70055e+07	4.56675e+07	5.57237e+07	1.00923e+07	3.81687e+07	2.44736e+07	6.89518e+06	3.40781e+07	7.323e+06	1.37315e+07	8.68135e+07	4.81879e+07	1.10661e+07	-2.17181e+07	5.56395e+07	-2.49524e+07	5.14065e+07	5.67157e+07	-1.94102e+07	2.91166e+07	-1.80884e+07	5.7444e+07	-1.01976e+07	-2.36872e+07
SM (36:2)	-2.82165e+07	-2.75826e+07	388641	NA	-5.0862e+06	-1.57035e+07	2.26536e+07	5.30738e+07	2.73761e+06	-2.52344e+07	-3.50198e+07	4.92007e+07	1.38321e+07	-2.59976e+07	-1.82139e+07	-9.46662e+06	-1.34125e+07	3.94963e+07	2.2551e+07	4.38392e+07	-1.80692e+07	3.26564e+07	1.16909e+07	3.84702e+07	4.71156e+07	4.55073e+07	3.56997e+07	6.62972e+07	4.44087e+07	2.92988e+07	6.3138e+07	7.95687e+07	4.36763e+07	2.09756e+08	1.00072e+08	4.89754e+07	6.85252e+07	2.12691e+07	7.04044e+07	1.0657e+08	3.43301e+07	1.62727e+08	8.70544e+07	-1.90537e+07	8.11849e+07	9.75762e+06	4.43642e+07	1.9923e+07	-4.4251e+06
S-Methylthioadenosine	9.40462e+06	1.15725e+07	6.60642e+06	NA	-2.90272e+06	1.87642e+07	-1.67503e+07	8.651e+06	5.0347e+06	9.20904e+06	8.737e+06	547512	-2.3961e+07	-2.02832e+07	1.55715e+07	-2.98352e+07	1.98997e+07	1.03459e+07	-3.06117e+07	-426722	4.86318e+07	4.05492e+07	2.4525e+07	1.31054e+07	5.67457e+07	1.65052e+07	5.11342e+06	2.08831e+07	-6.53157e+06	1.09959e+07	3.08549e+07	-1.50594e+06	2.77431e+06	-9.62395e+06	2.0328e+06	1.07234e+07	5.88998e+07	2.96738e+07	1.49586e+07	-2.4551e+07	7.24982e+06	-3.28364e+07	-2.08971e+07	-3.18606e+07	-2.67617e+07	-1.27628e+07	-3.22215e+07	-3.49043e+07	-4.82747e+06
Sorbitol	164793	-66318.5	-35376.7	NA	-84919.2	97162.1	-54782.8	71118.2	-28952.5	-65638.8	55829.6	-23682.1	444.616	-19458.4	-45190.8	-49343.8	-18887.9	100383	2820.42	-24596.3	-15503.3	-52946.4	-19813.7	-37287.8	91907	23621.9	79567.8	14101.5	-49986.3	53020.2	12564.5	18568.5	-31309.7	-74429	10742.9	-100.859	-21391.1	-31368.6	-39044.8	-14176.5	240777	90509.1	190184	-67588.8	-29531	-60323.5	106925	-76043.8	-61732.3
Sphinganine	-4.54269e+06	-7.84731e+06	1.02352e+06	NA	601748	480025	2.72035e+06	6.8502e+06	4.49385e+06	-3.26365e+06	-5.80996e+06	2.97754e+06	8.69703e+06	8.6574e+06	-4.28729e+06	-543396	-6.05452e+06	-2.96614e+06	-1.1867e+06	673528	-3.07437e+06	2.31e+06	4.01913e+06	8.24905e+06	1.57916e+06	6.46925e+06	2.30383e+07	1.70274e+07	9.72785e+06	1.01841e+07	2.74121e+06	-1.10229e+06	4.21189e+06	2.47938e+06	1.64705e+06	6.9007e+06	9.29726e+06	7.38098e+06	245512	7.30245e+06	781896	9.13095e+06	5.23249e+06	-8.56964e+06	4.50059e+06	-3.76e+06	9.21307e+06	-2.06437e+06	-5.07738e+06
Sphingosine	-2.75068e+06	-2.5476e+07	-1.0403e+06	NA	-2.92919e+06	1.17754e+07	-733689	3.51456e+07	4.46222e+06	-1.37708e+07	-2.84993e+07	1.19789e+07	2.23582e+06	-1.49713e+06	1.76577e+07	5.4406e+06	-1.35519e+07	1.15242e+07	-9.97161e+06	1.21108e+07	-2.30838e+07	2.97628e+07	3.9923e+07	3.14489e+07	1.62454e+07	3.083e+07	2.70323e+07	5.09135e+07	3.44483e+07	3.28661e+07	2.32051e+07	-1.49333e+07	3.01172e+07	1.12452e+07	1.32867e+07	2.9157e+07	5.12424e+07	5.92775e+07	2.99424e+07	-4.14728e+06	4.16022e+07	1.57297e+07	4.07203e+06	-2.19862e+07	2.84229e+07	-1.54645e+07	2.23238e+07	-1.71798e+07	4.19581e+06
Stachydrine	-2.81919e+08	-8.63991e+08	1.28072e+09	NA	1.83692e+08	-7.24914e+08	5.71005e+08	-5.76655e+08	-5.1337e+08	2.19469e+09	-2.59331e+08	-1.34161e+09	5.76266e+08	-1.43737e+09	-6.59232e+08	-2.2721e+08	2.67825e+09	-3.1059e+08	-2.88424e+08	-1.48711e+09	-9.43798e+08	-9.3189e+08	-1.29639e+09	8.35982e+09	1.09414e+09	-6.58899e+08	-5.22997e+08	-7.73704e+08	4.5614e+08	-3.43722e+08	5.63563e+08	-3.50717e+08	4.49288e+08	-5.49636e+08	1.05695e+09	1.76216e+09	1.05621e+09	4.38915e+06	-4.66781e+08	-1.95377e+08	1.12158e+08	-4.53875e+08	5.65701e+08	2.55111e+08	1.10245e+09	9.65677e+08	3.1761e+09	-6.67949e+07	1.53729e+09
Taurine	5.4207e+08	-4.18239e+09	-1.00691e+09	NA	9.48916e+08	3.65734e+09	-2.29181e+09	2.93125e+09	1.35226e+09	-1.86296e+08	-2.66307e+09	3.37788e+08	1.18275e+09	6.14645e+08	1.41728e+09	8.89851e+08	-1.75697e+09	-8.86577e+08	-9.00131e+08	-1.15779e+09	-1.15126e+08	-1.71406e+09	-1.75382e+09	1.16322e+09	3.66071e+09	-2.04395e+09	-1.19002e+09	1.6001e+08	-3.27766e+09	5.4138e+09	1.57635e+08	-5.63045e+09	1.09777e+09	-2.18907e+09	1.4263e+09	2.34533e+09	-7.63737e+07	2.60391e+09	-4.10721e+09	-2.33519e+09	-1.79899e+09	-6.27764e+08	3.03577e+09	-5.80609e+09	1.70404e+09	-1.87364e+09	5.73023e+08	-1.72894e+09	-1.70091e+09
Taurocyamine	-897883	-1.93449e+06	1.64193e+06	NA	1.9184e+06	-1.46625e+06	-2.48018e+06	2.3375e+06	-535780	1.19197e+06	-971296	-2.19706e+06	193721	585830	1.01471e+07	474436	-5.03403e+06	1.41873e+06	-4.39261e+06	-4.76338e+06	-3.5554e+06	660713	-1.90731e+06	1.41437e+07	-3.68786e+06	-4.66956e+06	-5.10354e+06	-1.46902e+06	8.88616e+06	157958	372299	-3.60939e+06	1.88092e+06	-2.06861e+06	2.89008e+06	1.51176e+07	4.56327e+06	-147027	-1.17929e+06	-1.07906e+06	2.1041e+06	5337.85	9.48171e+06	2.32803e+06	1.71708e+06	15647.7	4.57628e+06	2.09241e+06	10222.1
Thioproline	-2.3337e+06	3.75579e+07	-1.13753e+07	NA	185262	-1.91387e+07	-1.29561e+07	-1.12552e+07	-2.44955e+07	3.93345e+06	9.73922e+07	-1.1186e+07	-8.83402e+06	-7.19079e+06	5.44018e+06	-1.79877e+07	6.96377e+06	-1.16241e+07	-1.30956e+07	-8.10682e+06	4.76864e+07	1.79571e+06	2.15646e+06	-7.86347e+06	-1.44853e+07	-1.85631e+07	-1.7816e+07	-2.33813e+07	-1.77263e+07	-2.09137e+07	-9.57902e+06	-2.06226e+07	-1.01526e+07	-4.58435e+06	-7.83344e+06	-2.05126e+07	-8.90293e+06	-1.664e+07	5.3296e+06	-2.27097e+07	-2.22199e+06	-1.26835e+07	-2.53575e+07	-2.23679e+07	-1.47543e+07	-1.91577e+07	-2.67228e+07	-1.46891e+07	-2.12953e+07
Thr-Arg	2.14142e+07	-8.13573e+06	-876250	NA	-1.54505e+07	4.40699e+06	9.69909e+06	-5.46558e+06	3.09719e+06	-3.79862e+06	-1.65154e+06	-616697	-1.66471e+06	-1.49538e+06	1.02275e+06	-89060.1	751633	864107	-2.0119e+06	-5.55025e+06	-1.68488e+06	-8.0363e+06	-6.41577e+06	-769934	-1.02247e+06	1.06392e+06	-110923	3.08027e+06	-8.19363e+06	935754	-7.83302e+06	6.67329e+06	-7.80552e+06	-1.017e+07	-8.36873e+06	-7.29594e+06	-1.10061e+07	-6.70051e+06	-9.52745e+06	-3.70036e+06	-8.91895e+06	-176749	3.01179e+06	-4.34053e+06	-1.23283e+06	-3.95819e+06	-2.37282e+06	-5.67831e+06	-1.19668e+06
Threonate	-1.82948e+08	-4.23062e+08	-1.07544e+08	NA	4.07645e+08	2.32502e+08	-2.82455e+08	-4.92438e+07	-1.8806e+08	5.16722e+08	-4.41257e+08	-1.70978e+08	3.277e+08	-1.17609e+08	-1.1898e+08	1.89278e+08	-3.02094e+08	1.89891e+08	5.20493e+08	-7.01973e+08	-1.02962e+08	-2.50455e+08	-5.63466e+08	-2.1295e+08	-2.00826e+08	-6.15972e+08	-3.08591e+08	-1.46249e+08	-5.10233e+08	-4.10966e+08	-1.79114e+08	-6.13331e+08	-6.87873e+07	-1.80823e+08	1.41562e+08	-1.78012e+08	-1.87826e+07	-1.68283e+08	-2.78204e+06	-2.2898e+08	1.73319e+08	-1.27424e+08	-6.63899e+06	-3.97139e+08	-2.66134e+08	7.04681e+07	-3.00384e+08	5.0258e+08	3.93662e+08
Threonine	2.45186e+07	2.47258e+08	-3.89961e+07	NA	-2.91454e+07	-3.52842e+07	-6.63618e+07	-4.39275e+07	-3.19814e+07	-1.07949e+08	3.37804e+08	2.23496e+07	-1.07078e+07	-5.64602e+07	5.8649e+07	-9.14042e+07	-1.75398e+07	-4.46312e+07	-1.16191e+08	-1.24876e+08	-6.9391e+07	-5.36827e+07	-1.17674e+08	2.42374e+08	8.94473e+07	-6.45784e+07	-3.1383e+07	7.23844e+07	-1.32689e+08	4.35321e+07	-3.24573e+07	-1.12872e+08	2.03966e+07	-1.55447e+08	-9.40436e+07	-3.73365e+07	-4.77665e+07	2.31491e+07	-1.77244e+08	-9.22836e+07	-1.14731e+08	-1.44017e+08	-4.13699e+07	-1.78159e+08	-6.0364e+07	-2.03199e+08	1.09075e+08	-9.37758e+07	-1.48507e+08
trans-4-Hydroxyproline	-4.40844e+07	5.65613e+08	-2.27532e+08	NA	-6.91746e+07	-1.52262e+08	-9.21772e+07	-8.69461e+07	-1.97002e+08	-1.3237e+08	1.1434e+09	-7.60104e+07	-5.18612e+07	-5.12636e+07	-3.57585e+07	-2.42498e+08	-2.72865e+07	-1.62749e+08	-6.00322e+07	2.42364e+07	-7.75835e+07	3.66713e+07	2.14708e+07	443599	-5.45068e+07	-8.08426e+07	-7.80814e+07	-1.16865e+08	-8.25283e+07	-1.11029e+08	-3.28077e+07	-1.11535e+08	-3.59123e+07	-1.78607e+07	-4.36206e+07	-1.20546e+08	-6.5481e+07	-1.35219e+08	-8.46949e+07	-1.77565e+08	-1.07096e+08	-1.29622e+08	-2.02329e+08	-2.42293e+08	-1.71835e+08	-2.20254e+08	-2.35031e+08	-1.83724e+08	-2.87332e+08
trans-Aconitate	-3.22113e+07	-1.44287e+07	-2.43795e+07	NA	3.14544e+07	1.3588e+07	-3.64752e+07	3.33174e+07	-4.82826e+06	4.18123e+06	2.91252e+07	1.40013e+07	8.83168e+06	-1.52415e+07	1.21549e+07	1.61012e+07	6.35305e+06	-2.45858e+07	-1.69581e+07	-6.00656e+07	6.73171e+07	-6.7552e+07	-3.57086e+07	-7.85924e+06	-1.44345e+07	-1.00897e+06	-4.08713e+07	-4.7784e+07	-2.3478e+07	-2.93078e+07	-1.65976e+07	-7.22399e+07	-4.47289e+07	-5.09953e+07	-4.6646e+07	1.07252e+07	-6.18575e+07	4.76503e+07	-6.40624e+07	-2.06238e+07	-2.99922e+07	-5.53044e+07	-8.37697e+06	-6.51267e+07	-7.65392e+06	-1.01367e+07	-2.22637e+07	-5.20507e+06	-2.11543e+07
Trigonelline	-2.72732e+07	-3.14059e+07	3.25456e+07	NA	5.57848e+07	-4.67956e+07	-3.30311e+07	-2.17645e+07	2.13248e+06	3.41439e+07	-3.0964e+07	-4.82464e+07	-4.26237e+06	4.43597e+07	3.92397e+07	4.79152e+07	5.9584e+06	-2.75873e+07	9.25083e+06	-3.9993e+06	9.89066e+06	1.1851e+06	8.04491e+06	-5.34819e+07	-4.10592e+07	1.27549e+07	-3.68226e+07	-4.76562e+07	7.30789e+06	-4.44492e+07	-3.39656e+07	-2.93076e+07	-1.83871e+07	9.42595e+06	-1.31607e+07	-2.24826e+07	-1.62094e+07	-1.09772e+07	2.97526e+07	-2.06841e+07	5.06571e+07	-8.54676e+06	-2.40597e+07	1.66045e+07	-4.39629e+06	6.20251e+07	-4.9606e+06	1.23143e+07	3.72862e+07
Tryptophan	-1.8047e+07	1.26509e+08	-4.15913e+07	NA	6.11935e+06	-3.21727e+07	-4.33486e+07	-2.12578e+07	-3.39208e+07	-2.91772e+07	2.2842e+08	-3.81242e+07	-5.69204e+06	-8.24223e+06	3.30562e+07	-3.08193e+07	-1.46514e+07	-5.26869e+07	-2.43739e+07	-2.88885e+07	6.66636e+07	-2.45943e+07	-1.65312e+07	2.11843e+07	-3.18774e+07	-3.40753e+07	-3.72364e+07	-5.1625e+07	-5.65001e+07	-2.53091e+07	-2.90243e+07	-5.17955e+07	-3.35324e+06	-3.81981e+07	-2.96324e+07	-3.70163e+07	-3.00211e+07	826967	-2.55268e+07	-4.97518e+07	-1.11178e+07	-4.17171e+07	-5.82113e+07	-5.63693e+07	-3.24318e+07	-3.71243e+07	-2.9124e+07	3.23124e+06	219714
Tyr-Arg	23336.5	-440200	-149461	NA	-207222	72084.5	288733	369489	459162	79572.2	-409379	28971.6	-209053	-149075	354775	82588.4	332863	-136507	-390680	391631	1.10495e+06	223796	9.86559e+06	940884	1.08681e+06	983669	727986	473288	-251492	414115	562104	2.873e+06	112078	266594	728185	-282541	220786	-151338	475793	243226	277987	1.25008e+06	1.07444e+06	53663.6	-109802	732464	-399829	452286	971170
Tyrosine	-1.49025e+07	2.79528e+08	-5.10487e+07	NA	-1.76529e+07	-7.66936e+07	-5.96833e+07	-7.64448e+07	-8.57701e+07	-7.86226e+07	5.16615e+08	-1.24038e+08	-6.88993e+07	1.69905e+08	-5.42189e+07	-9.67996e+07	-1.6655e+07	-1.28967e+08	-1.56526e+07	-5.58062e+07	-5.33097e+06	1.49102e+07	-6.71677e+07	-3.24584e+07	-1.09467e+08	-2.61165e+07	-6.97426e+07	-1.20585e+08	-7.30747e+07	-9.75687e+07	-1.10735e+08	-1.33279e+08	-4.84775e+07	-3.84422e+07	-1.0019e+08	-8.64125e+07	-1.08863e+08	-8.11114e+07	-6.3378e+07	-1.03716e+08	-6.90564e+06	-3.43062e+07	-1.16933e+08	3.11633e+07	-9.93555e+07	2.64973e+07	-5.79585e+07	-3.63332e+07	-5.66067e+07
UDP-D-galacturonate	-158934	-361062	-197061	NA	-19346.3	-5148.28	-116861	769744	355466	-373758	124213	280220	-174900	110503	92480.6	-141771	-3439.35	509.213	-180852	842650	62168.9	704798	340146	30690.8	367825	526507	1.05984e+06	609948	445901	988922	873566	-126478	25105.7	-325636	36504.9	1.13345e+06	502984	407158	53514.6	256711	-386664	-360859	374987	-69642.2	615495	-155587	44185.9	-610346	-479212
UDP-glucose	7.46501e+06	-6.52747e+07	1.79653e+07	NA	4.07901e+07	3.56756e+07	-6.02255e+07	1.46581e+07	6.32731e+06	-6.04972e+06	-3.14812e+07	-4.61645e+07	5.24752e+07	6.88533e+07	1.55729e+07	5.28658e+07	-2.08867e+07	-6.19173e+07	-2.06489e+07	2.47908e+07	3.50256e+07	3.43749e+06	-4.79667e+07	8.38337e+07	-1.9408e+07	-5.37602e+07	-4.1358e+07	-3.07694e+07	1.97158e+07	2.59546e+07	7.89709e+06	-1.02206e+08	-9.75504e+06	-3.65136e+07	-1.09706e+07	1.17585e+07	5.60844e+06	4.98314e+07	-3.90995e+07	-3.90764e+07	995759	-3.57412e+07	-1.68224e+07	4.50308e+06	-2.83854e+07	195416	4.38542e+07	-4.67882e+07	-3.9202e+07
UDP-N-acetylglucosamine	2.69748e+07	-4.89191e+07	5.67282e+06	NA	1.79358e+07	9.83614e+07	-3.57628e+07	-1.42793e+07	8.97082e+06	-1.19696e+07	-2.76885e+07	8.8356e+06	6.46908e+07	7.6196e+06	5.41003e+07	3.83042e+07	-6.20764e+07	-1.05794e+08	-2.49768e+07	-7.93792e+07	2.52639e+07	-6.85903e+07	-9.08172e+07	5.31756e+06	-2.75396e+07	-5.92177e+07	-1.04567e+08	-3.817e+07	-7.94036e+07	-2.09979e+07	-9.60636e+06	-1.35364e+08	2.87928e+07	-4.00554e+07	-1.76553e+07	-1.99014e+07	-1.31299e+07	8.59064e+07	-6.81459e+07	-7.90373e+07	2.8323e+07	-2.92924e+07	-5.60165e+07	-9.31281e+07	1.27736e+07	-1.4844e+07	5.4169e+07	6.05007e+07	4.02746e+06
Uracil	5.30653e+06	-858734	-1.66812e+06	NA	-3.02188e+06	1.20563e+07	-1.54403e+06	1.06692e+06	-1.4176e+06	-1.36279e+06	-1.90675e+06	-1.79513e+06	-2.34158e+06	-63747.3	-1.90825e+06	-1.33142e+06	-2.05542e+06	-1.16653e+06	4.0122e+06	-1.6044e+06	5.03881e+07	1.0011e+07	-1.39565e+06	2.83557e+06	7.3721e+06	4.26444e+06	-953558	-1.10637e+06	-811979	-761147	364914	8.28554e+06	2.14472e+07	1.83618e+07	8.62612e+06	-2.45794e+06	1.74723e+06	2.02046e+07	9.64518e+06	-1.00584e+06	3.21902e+07	3.27699e+06	979105	1.5481e+07	2.51098e+06	3.75982e+07	2.99321e+06	1.75673e+07	1.55127e+07
Urate	-6.61991e+07	1.82329e+08	-5.89598e+07	NA	9.7958e+07	-1.55457e+08	-1.3772e+08	-1.00905e+08	-2.03837e+08	2.03331e+08	4.64084e+08	-9.27675e+07	-1.06335e+08	-6.91074e+06	-1.53855e+08	-2.00505e+08	1.71921e+07	1.94437e+08	1.24122e+08	-1.24661e+08	-2.4139e+08	-8.62467e+07	6.45417e+07	-2.09475e+08	1.08147e+08	-2.49935e+08	-1.93545e+08	-2.06189e+08	-1.68534e+08	-9.35074e+07	-1.26134e+08	-1.57445e+08	-4.41861e+07	485730	1.26697e+07	-8.3941e+07	-5.71298e+07	-1.47792e+08	-6.99039e+07	-1.92141e+08	-9.76942e+07	2.1712e+07	-1.61532e+08	9.02628e+08	-1.07459e+08	-1.37831e+08	-1.65494e+08	-1.22917e+08	-1.89914e+08
Uridine	3.28197e+06	4.42682e+06	-2.25307e+06	NA	-1.97888e+06	674095	-1.78346e+06	-2.03183e+06	-2.12079e+06	-1.82683e+06	1.2738e+07	-1.5151e+06	-181386	417615	-370505	-2.40778e+06	-496583	-2.86811e+06	-1.70417e+06	-708910	4.46801e+06	-694823	563873	-967781	-1.11867e+06	-1.70434e+06	-838982	-2.598e+06	-1.85882e+06	-1.62236e+06	-1.83381e+06	-2.42153e+06	-2.07534e+06	-2.11567e+06	-2.16766e+06	-1.41375e+06	-1.31168e+06	-2.54806e+06	-674397	-3.64995e+06	1.09922e+06	-3.15703e+06	-3.37131e+06	-4.14601e+06	-3.09925e+06	-2.72084e+06	-4.50374e+06	-3.37585e+06	-3.94664e+06
Uridine diphosphate	3.79914e+07	-8.31435e+06	6.70171e+06	NA	-1.7123e+07	972017	4.83085e+06	-2.07524e+07	2.28129e+06	-6.43193e+06	1.72675e+06	3.93026e+06	-7.99862e+06	3.65293e+06	1.6751e+06	1.97038e+06	6.04318e+06	-1.36003e+06	-9.79557e+06	-8.32843e+06	1.34702e+07	-1.26816e+07	-6.89137e+06	-1.22001e+07	-1.11673e+07	374817	-3.54246e+06	-4.01149e+06	-6.2486e+06	-8.79504e+06	-1.90056e+07	-1.10928e+07	-3.10829e+07	-2.62732e+07	-2.86812e+07	-9.88967e+06	-2.56575e+07	-1.11555e+07	-1.43066e+07	-3.7062e+06	-1.55595e+07	-1.89361e+07	-1.06014e+07	-8.93833e+06	-2.14981e+07	-3.81018e+06	-6.94712e+06	-1.74179e+07	-1.01355e+07
Uridine monophosphate	2.85478e+07	-7.61558e+06	945407	NA	-1.11896e+07	3.73979e+06	-1.88823e+06	-1.00842e+07	1.88246e+06	-5.81677e+06	1.79479e+06	-1.78108e+06	-936503	-1.18586e+06	315479	796546	482438	3.91878e+06	-1.92568e+06	-5.18765e+06	4.65674e+06	-7.43091e+06	-5.29629e+06	-2.39315e+06	716524	2.40918e+06	3.02088e+06	4.22645e+06	-2.48626e+06	1.71456e+06	-8.75827e+06	628685	-1.33965e+07	-1.26774e+07	-1.22415e+07	-4.50573e+06	-1.07259e+07	-4.35739e+06	-1.16113e+07	-2.44874e+06	-1.17302e+07	-9.29963e+06	-949589	-4.83741e+06	-1.16213e+07	-5.99861e+06	-3.46306e+06	-1.1138e+07	-5.03271e+06
Uridine triphosphate	-4.19319e+06	1.80423e+07	-4.80563e+06	NA	7.11892e+06	-7.03628e+06	-1.05529e+07	-1.01487e+07	-6.04383e+06	2.14078e+06	3.32097e+07	-1.0254e+07	-2.47001e+07	2.28494e+07	2.68456e+07	8.16392e+06	-1.80635e+06	-2.00538e+07	-1.87757e+07	-2.29663e+07	5.25631e+07	-1.59758e+07	-2.27372e+07	-2.90011e+07	-3.38699e+07	-2.09056e+07	-3.50411e+07	-2.88863e+07	-3.48825e+06	-2.59475e+07	-1.26354e+07	-3.39808e+07	-2.65535e+07	-2.69243e+07	-2.89862e+07	-3.88401e+06	-5.77613e+06	-7.53836e+06	-1.40169e+06	-1.67595e+07	-1.37542e+06	-2.42941e+07	-1.81694e+07	-1.65095e+07	-1.06969e+07	9.5237e+06	-1.20878e+07	-1.69099e+07	-1.18718e+07
Valine	-1.97393e+07	3.69173e+08	-9.85105e+07	NA	-1.91378e+07	-6.7088e+07	-6.94445e+07	-1.11926e+08	-1.36377e+08	-4.51891e+07	5.85252e+08	-1.03923e+08	-7.15662e+06	-1.98612e+07	-3.47742e+07	-1.1692e+08	-1.56969e+07	-7.77745e+07	-1.09059e+07	-7.94971e+07	-2.09512e+07	-7.94609e+07	-6.40126e+07	-2.32708e+07	-1.11799e+08	-1.01623e+08	-1.16572e+08	-1.07061e+08	-1.13294e+08	-9.71844e+07	-8.83157e+07	-1.21875e+08	-2.20065e+07	-9.38401e+07	-1.11213e+08	-1.08373e+08	-1.03428e+08	-9.58103e+07	-1.003e+08	-1.49514e+08	-6.65398e+07	-1.24824e+08	-1.4566e+08	-1.61568e+08	-1.05748e+08	-1.32834e+08	-1.3766e+08	-6.63268e+07	-1.29277e+08
Val-Lys	-661836	-2.7583e+06	-1.27887e+07	NA	1.25326e+07	-3.29319e+06	-9.46654e+06	-1.62235e+07	-1.12758e+07	7.99973e+06	7.21673e+06	-1.5592e+07	-3.33174e+06	9.02885e+06	-1.22721e+06	3.05378e+07	621958	-1.34629e+07	2.21441e+07	-6.54326e+06	4.34884e+07	-1.24097e+07	-6.24206e+06	-6.98232e+06	-4.15679e+06	-1.19744e+07	-9.20083e+06	-1.5075e+06	1.75363e+07	-1.36155e+07	-1.28451e+07	-1.22103e+07	-1.07004e+07	-1.4315e+07	-1.80338e+07	-1.50046e+07	-1.50218e+07	-7.57426e+06	-2.62928e+06	-9.99711e+06	490841	-2.05755e+07	-1.45724e+07	1.61735e+08	-1.43691e+07	-1.09061e+07	-1.42011e+07	-1.57037e+07	-1.43204e+07
Xanthine	-431961	5.71792e+06	-1.96023e+06	NA	-432962	-593271	-983017	-1.21761e+06	-1.90139e+06	-1.32397e+06	8.25362e+06	-1.07758e+06	-652457	1.08579e+06	-749432	-1.37957e+06	-645177	-1.00317e+06	-705528	-363791	-1.16587e+06	-411087	-46859.4	-757891	-404635	-1.00218e+06	760215	-920788	-1.0546e+06	-1.00331e+06	-187595	-831174	-900190	-638285	-599291	-531454	-436237	-1.49154e+06	-1.27773e+06	-740581	-1.27464e+06	-1.08542e+06	-1.75642e+06	-2.33634e+06	-1.60188e+06	-2.29167e+06	-2.22061e+06	-1.81693e+06	-2.11674e+06
[truncated: 26 more columns]

## Sheet: Supplementary Dataset 4
Neutrophil Mild vs Control significant metabolites after adjusting for cofounders						Neutrophil Severe vs control significant metabolites after adjusting for cofounders						Neutrophil Severe vs Mild significant metabolites after adjusting for cofounders
	FDR	Control_Average	Mild_Average				FDR	Contol_Average	Severe_Average				FDR	Mild_Average	Severe_Average
2-/3-Phosphoglycerate	0.0386546	2.17309e-09	8.55174e+06			2-Mannosyl-3-phosphoglycerate	2.2248e-06	5.33958e-08	-1.78395e+08			2-Mannosyl-3-phosphoglycerate	0.00103562	5.38449e+07	5.42541e+07
2-Mannosyl-3-phosphoglycerate	0.000280102	5.33958e-08	-1.18375e+08			2-Methylmaleate	0.00766275	-6.46752e-10	-5.6194e+06			3-Hydroxycarnitine (14:0)	0.0123438	3.72408e+06	6.26844e+06
3-Hydroxycarnitine (6:0)	0.00393942	-6.79089e-11	3.31787e+06			3-Hydroxycarnitine (14:0)	0.0270832	-8.79582e-10	4.14577e+06			3-Hydroxycarnitine (16:0)	0.015798	3.32949e+06	7.26778e+06
4-Guanidinobutanoate	0.0106573	2.17309e-09	-8.49495e+06			3-Hydroxycarnitine (16:0)	0.0400281	-1.2935e-09	4.3138e+06			3-Hydroxycarnitine (4:0)	0.00937462	4.59901e+07	6.82819e+07
6-Phosphogluconate	0.000345957	-5.30336e-09	-7.05162e+06			3-Hydroxycarnitine (4:0)	0.00608696	2.48353e-08	6.11611e+07			3-Hydroxycarnitine (6:0)	0.0139903	3.53171e+06	7.76214e+06
6-Phosphonogluconolactone	2.69476e-05	-1.33231e-09	-2.37138e+06			3-Hydroxycarnitine (5:0)	0.0400281	4.55313e-09	8.65645e+06			3-Hydroxycarnitine (8:0)	0.00447977	3.46087e+06	7.01076e+06
Adenosine cyclic phosphate	0.000172731	-1.79474e-10	-359972			3-Hydroxycarnitine (6:0)	0.000901867	-6.79089e-11	8.06256e+06			3-Methyl-2-oxovalerate	0.013897	8.08818e+07	3.08701e+07
Adenosine diphosphate	0.04732	-1.27488e-07	-5.79974e+07			6-Phosphogluconate	2.01739e-07	-5.30336e-09	-1.05322e+07			3-Methylhistidine	0.0121162	1.92624e+08	1.03987e+08
AICAR	0.0182886	7.04858e-12	85034.1			6-Phosphonogluconolactone	2.01739e-07	-1.33231e-09	-3.29427e+06			6-Phosphogluconate	0.00638619	4.53336e+06	2.8132e+06
Ala-Leu	0.0376113	2.2507e-09	-3.15545e+06			acetylcarnitine	0.00935597	3.42778e-10	-1.22452e+06			6-Phosphonogluconolactone	0.00187289	940398	811458
Aminoisobutanoate	0.0370605	-1.5522e-08	2.84575e+07			Acetylcholine	0.0118389	-3.47694e-08	4.81666e+08			acetylcarnitine	0.00222075	1.47051e+06	1.32955e+06
Anserine	0.00269676	-5.30336e-10	-728220			Adenosine	0.00517917	-6.41578e-09	-2.49181e+07			Ala-Leu	0.00519805	3.66807e+06	2.87937e+06
beta-Alanine	0.0127219	-4.2013e-08	1.85423e+08			Adenosine cyclic phosphate	0.000243689	-1.79474e-10	-363967			Ala-Tyr	0.00841041	2.08482e+06	848425
Carnitine (4:0)	0.0165822	-6.41578e-09	7.56135e+07			Adenosine diphosphate	0.000223631	-1.27488e-07	-1.05029e+08			Anserine	0.042403	507760	367046
Carnitine (5:0)	0.0208558	-9.10627e-09	1.24596e+08			Ala-Leu	9.38564e-05	2.2507e-09	-6.25802e+06			Arg-Ala	0.00267895	7.64114e+07	6.73989e+07
CDP-ethanolamine	0.00813246	9.31323e-10	-1.04773e+07			Ala-Tyr	2.79657e-05	-8.56946e-10	-2.22034e+06			Arginine	0.00918826	8.92336e+08	1.0295e+09
Cysteate	0.0037423	-1.92409e-10	374413			Allantoin	0.00517917	-4.26856e-10	-829196			Aspartylglycosamine	0.000604504	3.17062e+06	4.16435e+06
Cytidine diphosphate	0.0165016	4.26856e-10	-1.30767e+06			Aminoadipate	0.0454039	4.65661e-10	1.53021e+06			Azelate	0.0267147	4.13509e+06	5.3789e+06
Deoxypentose monophosphates	0.000206813	-6.04966e-10	853144			Anserine	4.128e-05	-5.30336e-10	-1.01918e+06			beta-Alanine	0.00299338	2.48211e+08	4.02621e+08
dimethylglycine	0.0188354	0	6.88035e+07			Arg-Ala	0.000183604	1.15898e-08	-1.31198e+08			Carnitine (18:0)	0.042403	341385	384263
Fructose	0.0139672	-1.35818e-09	4.63553e+06			Arginine	0.0148541	-1.40402e-06	-2.24779e+09			CDP-ethanolamine	0.0370605	1.2237e+07	1.15522e+07
Fructose 6-phosphate	3.7428e-06	-4.32548e-08	-5.24384e+07			Aspartate	0.0309652	7.7455e-08	1.30101e+08			Citicoline	0.0160249	4.81648e+06	6.26748e+06
Fucose 1-phosphate	3.79954e-05	-9.23562e-09	-8.82608e+06			Aspartylglycosamine	0.021264	-2.22483e-09	3.18451e+06			Citrulline	0.00602243	9.8752e+07	1.02993e+08
Gamma-aminobutyrate	0.0266122	-5.7949e-09	1.345e+07			beta-Alanine	8.49614e-05	-4.2013e-08	5.11351e+08			Creatine	2.79657e-05	5.42883e+09	8.52662e+09
Glucose	0.00382791	-4.04867e-09	-3.56475e+06			Biotin amide	0.0121162	-3.10441e-10	-2.30404e+06			Cystine	0.0475203	1.06592e+06	1.16736e+06
Glucose 6-phosphate	2.7359e-06	-1.80056e-08	-7.11356e+07			Carnitine (3:0)	0.00203222	-4.17233e-07	1.08263e+09			Cytidine	0.0118389	73368.5	113791
Glucuronolactone	2.9156e-06	5.3357e-11	549270			Carnitine (4:0)	0.00274343	-6.41578e-09	1.47363e+08			Dihydrouracil	8.39515e-05	990073	1.57398e+06
Glu-Gln	0.000345957	-1.43838e-08	-1.58206e+07			Carnitine (5:0)	0.0250172	-9.10627e-09	3.83808e+07			dTDP-glucose	0.0309652	141826	136046
Glu-Glu	0.0337786	-1.32584e-10	-375006			Carnitine (6:0)	0.0267147	-1.35171e-09	1.80775e+07			Erythrose 4-phosphate	0.000308263	1.34465e+06	810245
Glu-Pro	0.0307036	3.36311e-10	1.77009e+06			choline	0.0405672	7.15256e-07	6.39563e+09			Fucose 1-phosphate	0.0104724	4.6761e+06	5.09637e+06
Glutamate	0.0250172	1.98682e-08	4.05037e+08			Citrulline	0.00125689	-5.7535e-08	-1.09581e+08			Galacturonate	0.00859929	1.7544e+06	2.31487e+06
glutamyllysine	0.0307094	2.79397e-08	3.35775e+07			CMP-2-aminoethylphosphonate	0.0227722	-1.45519e-10	277663			Gamma-aminobutyrate	0.00935597	1.90144e+07	2.51435e+07
Glycerol 3-phosphate	0.00637196	6.85557e-10	-1.27097e+06			Creatine	1.8378e-05	-2.11928e-06	1.23272e+10			Glucosamine 6-sulfate	0.00886581	9.3866e+06	1.09275e+07
Gly-Leu	0.0337786	7.24362e-10	-6.31145e+06			Creatinine	0.00996937	-3.82463e-07	-4.15907e+08			Glucose	0.0322664	1.08791e+06	1.26201e+06
Guanine	0.00286505	-2.79397e-09	-4.22259e+06			Cystathionine	0.0325078	2.00089e-11	660536			Glutamate	0.0193302	5.33095e+08	6.21338e+08
Guanosine diphosphate	0.0233297	-3.41485e-09	-6.66629e+06			Cysteate	0.00608696	-1.92409e-10	740245			glutamyllysine	0.00053319	5.22482e+07	1.80959e+07
Guanosine diphosphate mannose	0.0208558	2.52233e-09	-4.29867e+06			Cystine	0.0400281	-2.55467e-10	-1.76652e+06			Glyceraldehyde 3-phosphate	0.0374815	4.75952e+06	9.95643e+06
Histamine	0.000308263	8.27842e-09	-2.98548e+08			Cytidine diphosphate	0.00116476	4.26856e-10	-1.77988e+06			Glycerol 3-phosphate	0.000728056	1.03736e+06	2.33121e+06
Histidine	0.0267147	-1.98682e-07	-3.68786e+08			Cytidine monophosphate	0.0247231	-1.81091e-10	-1.36772e+06			Glycerophosphoinositol	0.00274343	2.74535e+06	5.82332e+06
Homovanillate	0.0277754	-6.03096e-10	780866			Deoxypentose monophosphates	0.0135872	-6.04966e-10	1.25241e+06			Glycine	0.000169658	1.71542e+07	3.0103e+07
Hydroxyphenyllactate	0.0277754	-6.03096e-10	780866			Dihydrouracil	0.000255156	1.30967e-10	1.88205e+06			Gly-Leu	0.00950101	7.11542e+06	6.02834e+06
Hypoxanthine	3.208e-06	-1.67224e-07	-5.57227e+08			dimethylglycine	0.0312683	0	6.67748e+07			Guanine	0.0060057	2.37904e+06	4.52417e+06
Inosine	4.2526e-06	1.48753e-09	-6.93319e+06			Erythrose 4-phosphate	0.000550556	-1.16415e-10	-1.40301e+06			Guanosine	0.017645	1.42016e+06	780078
Inosine monophosphate	0.000275478	-5.13262e-08	-1.20762e+08			Fructose 6-phosphate	2.33026e-07	-4.32548e-08	-5.78464e+07			Guanosine diphosphate	0.00853719	7.60119e+06	5.09067e+06
Itaconate	0.00517917	1.65568e-09	-5.40597e+06			Fucose 1-phosphate	0.0260109	-9.23562e-09	-4.70935e+06			Guanosine monophosphate	0.0386546	6.54095e+06	6.13687e+06
Malate	0.00187289	-2.6491e-08	-4.17409e+08			Galacturonate	0.00173291	0	2.28789e+06			Homoarginine	0.040093	1.33107e+06	1.52926e+06
Mannose	0.0155922	7.79336e-09	9.5259e+06			Gamma-aminobutyrate	0.000140005	-5.7949e-09	3.24829e+07			Hypotaurine	0.0014406	5.48772e+08	1.11701e+09
N-Acetylcysteine	0.0345314	-1.22883e-10	-634048			Gluconate	0.0034897	3.22988e-08	9.83188e+07			Inosine	0.0443806	2.23553e+06	2.38363e+06
N-Acetylhexosamine sulfate	0.04732	-1.12587e-07	2.78977e+08			Glucosamine 6-sulfate	0.000345957	-8.58886e-09	1.50973e+07			Inosine monophosphate	0.00133123	5.71431e+07	5.74302e+07
N-Acetylneuraminate	0.0106033	-2.0599e-09	4.40679e+06			Glucose	0.00128665	-4.04867e-09	-4.37484e+06			Kynurenine	0.0172108	7.05464e+06	2.50988e+07
N-Acetylserine	0.000252224	-1.20555e-08	-4.82211e+07			Glucose 6-phosphate	2.01739e-07	-1.80056e-08	-8.65333e+07			Leucine	0.042403	4.61765e+08	5.11542e+08
NADH	0.0260488	1.992e-09	-2.83365e+06			Glucuronolactone	0.0013667	5.3357e-11	379784			Methionine	0.0454039	6.25459e+07	7.39701e+07
Nicotinamide	0.0386259	-1.49012e-08	-4.55463e+07			Glu-Gln	0.000206813	-1.43838e-08	-1.91465e+07			Methylguanine	0.0143763	1.61415e+06	4.51709e+06
Ophthalmate	0.00709381	3.69942e-09	9.84989e+06			Glu-Pro	0.00129798	3.36311e-10	2.70145e+06			N,N-Dimethylarginine	0.00996937	2.61484e+07	7.63784e+07
Orotidine	0.0148541	1.63305e-10	344754			Glutamate	0.000169658	1.98682e-08	8.44158e+08			N-Acetylcitrulline	0.00113446	1.20494e+06	880003
Oxoadipate	0.042403	3.36311e-10	-438363			glutamyllysine	0.0395577	2.79397e-08	-1.37035e+07			N-Acetylhexosamine	0.00706445	1.27274e+06	1.81833e+06
PC (32:0)	0.0271028	2.23517e-07	5.25377e+08			Glyceraldehyde 3-phosphate	0.02061	-2.57731e-09	6.77895e+06			N-Acetylhexosamine phosphate	0.0253868	1.13251e+07	1.29427e+07
PC (32:1)	0.00291287	8.27842e-10	1.25746e+08			Glycylglutamine	0.0277754	3.12593e-06	4.98384e+09			N-Acetylhexosamine sulfate	0.00274343	3.30282e+08	4.41607e+08
PC (34:1)	0.0029695	-6.35783e-07	3.68427e+09			Gly-Leu	0.000169658	7.24362e-10	-1.20086e+07			N-Acetylserine	0.0271028	3.704e+07	4.77119e+07
PC (34:2)	0.000528917	-6.82142e-07	1.71962e+09			Guanosine	0.00122877	4.65661e-10	-1.29583e+06			NAD+	0.0155697	2.36512e+07	2.16663e+07
PC (36:2)	0.00638619	7.94729e-08	2.14052e+09			Guanosine diphosphate	1.69022e-05	-3.41485e-09	-1.24e+07			NADH	0.042403	2.78232e+06	2.42123e+06
PC (36:4)	0.0454039	-1.07619e-07	3.70874e+08			Guanosine diphosphate mannose	0.0106033	2.52233e-09	-4.01957e+06			N-Formylmethionine	0.00225947	1.11567e+06	1.64945e+06
PC (40:5)	0.00447977	2.77327e-08	4.45552e+07			Guanosine monophosphate	0.00182618	-5.69142e-10	-9.43752e+06			PC (40:8)	0.0309652	1.08625e+07	4.47619e+06
PC (40:6)	0.00827528	-2.06961e-08	2.62723e+07			Histamine	0.000327329	8.27842e-09	-3.24828e+08			P-DMEA	0.0395577	1.91388e+07	1.39796e+07
PE (34:1)	0.000524802	2.30244e-09	2.0477e+07			Histidine	0.00938822	-1.98682e-07	-4.7666e+08			Phosphorylcholine	0.00267895	1.47185e+09	1.69926e+09
PE (34:2)	0.00065843	1.11759e-08	1.27926e+07			Hypotaurine	0.0309652	-5.41409e-07	7.43897e+08			Ribulose/Ribose/Xylulose 5-phosphate	0.0412769	2.26295e+06	2.59931e+06
PE (36:1)	0.0191989	2.21448e-08	5.14525e+07			Hypoxanthine	3.83721e-07	-1.67224e-07	-5.92301e+08			S-Adenosylmethionine	0.0201241	2.13581e+07	3.5377e+07
PE (36:2)	0.00536696	8.6406e-09	4.30224e+07			Inosine	7.56099e-07	1.48753e-09	-8.41558e+06			Ser-Arg	0.0277754	8.63559e+06	9.30931e+06
PE (36:3)	0.000169658	1.86265e-09	2.11241e+07			Inosine monophosphate	2.0712e-06	-5.13262e-08	-1.82618e+08			SM (d18:1/14:0)	0.000961074	1.72647e+08	1.61986e+08
PE (38:1)	0.0155922	1.0348e-08	5.21876e+07			Itaconate	0.0192437	1.65568e-09	-4.97274e+06			Sphingosine	0.0309652	2.2155e+07	3.42323e+07
PE (38:4)	0.00708546	-1.17968e-08	3.4667e+07			Leucine	0.0250172	2.61598e-07	-1.18135e+09			Taurocyamine	0.00269676	5.06444e+06	1.18487e+07
PE (38:5)	0.00996937	-1.84195e-08	3.53182e+07			Malate	0.000137229	-2.6491e-08	-4.19805e+08			Thr-Arg	0.000494829	4.50671e+06	3.59724e+06
PE (38:6)	0.0408335	-2.06961e-09	1.81285e+07			Methionine	0.0250172	1.27902e-07	-1.54753e+08			UDP-glucose	0.00105711	3.77604e+07	6.81041e+07
PE (40:5)	0.000642302	1.68479e-09	1.03954e+07			Methyl 4-aminobutyrate	0.0309652	2.37487e-08	-1.65568e+08			UDP-N-acetylglucosamine	0.0182886	5.26143e+07	5.38773e+07
Phosphoenolpyruvate	0.00749395	3.34532e-09	6.84175e+06			Methylguanine	0.0152323	1.19649e-10	3.21191e+06			Uracil	0.042403	1.28686e+07	4.84656e+06
Phosphorylcholine	0.0386185	2.914e-07	9.29156e+08			N,N-Dimethylarginine	0.0106573	2.89745e-09	5.8203e+07
PI (32:0)	0.0268535	-3.90638e-09	2.22204e+07			N-Acetylcysteine	0.00946688	-1.22883e-10	-828587
PS (34:2)	0.00393942	1.0348e-09	7.30346e+06			N-Acetylhexosamine phosphate	0.00729585	6.72622e-10	1.12977e+07
PS (36:4)	0.030578	9.05453e-10	6.11613e+06			N-Acetylhexosamine sulfate	0.000308263	-1.12587e-07	6.6643e+08
PS (38:5)	0.0250172	-2.84571e-08	4.55204e+07			N-Acetylornithine	8.44779e-05	-2.71636e-10	-768029
PS (38:6)	0.035522	2.19896e-09	5.31282e+06			NAD+	0.0014406	1.26763e-08	2.33373e+07
PS (40:5)	0.00698102	9.52827e-09	8.09313e+07			NADH	0.000745298	1.992e-09	-4.53778e+06
PS (40:6)	0.0436839	-1.24176e-08	8.95676e+07			N-Formylmethionine	0.01038	-5.8531e-10	1.34184e+06
Ribose	0.0144784	7.76102e-11	807598			Nicotinamide	0.01038	-1.49012e-08	-6.17414e+07
Ribulose/Ribose/Xylulose 5-phosphate	4.9309e-06	1.06067e-09	-5.36066e+06			Norleucine	0.011405	-2.54975e-07	-8.18199e+08
S-Adenosylmethionine	0.0250172	1.24176e-08	-1.91551e+07			Ophthalmate	0.00966752	3.69942e-09	1.44251e+07
SAICA	0.0471822	4.89914e-10	2.2604e+06			Orotidine	0.00992435	1.63305e-10	343395
Sedoheptulose 7-phosphate	0.00586515	-1.57807e-09	-2.00311e+07			PC (32:0)	0.0469339	2.23517e-07	4.22493e+08
Ser-Arg	0.0160236	3.62181e-10	-9.74146e+06			PC (32:1)	0.000466945	8.27842e-10	1.64877e+08
SM (d18:1/18:0)	0.0250172	1.11241e-08	2.07838e+07			PC (34:1)	0.00274343	-6.35783e-07	3.1926e+09
SM (d18:1/18:1)	0.000758801	-1.34524e-08	5.34911e+07			PC (34:2)	0.00617783	-6.82142e-07	2.06926e+09
Sphinganine	0.0414142	4.10041e-09	4.35651e+06			PC (36:2)	0.000219065	7.94729e-08	2.57681e+09
Sphingosine	0.00977853	-8.27842e-10	1.90869e+07			PC (40:4)	0.0269914	6.00186e-09	2.7197e+07
trans-Aconitate	0.0119906	-2.75258e-08	-2.68448e+07			PC (40:5)	8.21537e-05	2.77327e-08	6.03862e+07
Uracil	0.0145983	-5.22575e-09	9.38555e+06			PC (40:6)	0.00308798	-2.06961e-08	4.12554e+07
Uridine diphosphate	0.00274343	4.55313e-09	-1.18239e+07			PC (40:8)	0.000327329	-1.5134e-09	-6.12487e+06
Uridine monophosphate	0.0379309	-2.45766e-10	-5.00715e+06			P-DMEA	5.18483e-05	-4.42378e-09	1.88483e+07
Uridine triphosphate	0.0143763	-1.98682e-08	-1.51029e+07			PE (34:1)	0.04732	2.30244e-09	2.12584e+07
Valine	0.0175933	-3.29067e-08	-9.9328e+07			PE (36:2)	0.0106033	8.6406e-09	4.81769e+07
						PE (36:3)	0.0337491	1.86265e-09	3.09864e+07
						Phosphoethanolamine	0.00517917	-9.80993e-08	1.13087e+08
						Phosphorylcholine	1.69022e-05	2.914e-07	2.52673e+09
						Platelet-activating factor	0.0140589	-6.2916e-08	-1.62176e+08
						PS (34:2)	0.00121493	1.0348e-09	1.31365e+07
						PS (36:4)	0.0337786	9.05453e-10	5.97989e+06
						Ribulose/Ribose/Xylulose 5-phosphate	4.52437e-07	1.06067e-09	-6.94716e+06
						SAICA	0.0284906	4.89914e-10	2.24057e+06
						Sedoheptulose 7-phosphate	2.01739e-07	-1.57807e-09	-2.3744e+07
						Ser-Arg	0.000492485	3.62181e-10	-1.6116e+07
						Serine	0.0386546	-3.24928e-08	-7.07168e+07
						Sphingosine	0.000528917	-8.27842e-10	3.88656e+07
						Taurocyamine	0.00517917	1.60394e-09	1.02002e+07
						Thioproline	0.011405	-4.44965e-09	-1.78235e+07
						Thr-Arg	0.000105884	3.2855e-09	-8.78773e+06
						trans-Aconitate	0.00121493	-2.75258e-08	-3.29895e+07
						UDP-glucose	0.0234033	-4.90497e-08	5.04547e+07
						Uridine	0.0454039	-3.5442e-09	-1.88927e+06
						Uridine diphosphate	9.89364e-05	4.55313e-09	-1.57405e+07
						Uridine monophosphate	0.0020859	-2.45766e-10	-8.00849e+06
						Uridine triphosphate	0.0381842	-1.98682e-08	-1.09515e+07
						Valine	0.013897	-3.29067e-08	-1.12293e+08

## Sheet: Supplementary Dataset 5
Adjusted p values for Figure S7
Ex vivo (HA/Control)				COVID-19 (Severe/Control)
	FC	p.ajusted			FC	p.ajusted
AMP	4.5392	0.00022898		AMP	1.3497	0.023367
ADP-ribose	2.377	0.061231		ADP-ribose	1.4754	0.018606
Carnitine (3:0)	2.9999	5.3187e-05		Carnitine (3:0)	1.8448	0.0019535
Carnitine (4:0)	1.6352	0.058437		Carnitine (4:0)	2.9996	1.1965e-05
Glutamate	1.2178	0.0089713		Glutamate	1.3086	0.00011548
NAD+	3.4628	0.0072653		NAD+	1.3603	0.025888
Uracil	1.6873	0.0034565		Uracil	1.795	0.01423
2-Mannosyl-3-PG	0.22274	5.3187e-05		2-Mannosyl-3-PG	0.099531	0.01408
ADP	0.82393	0.050288		ADP	0.69194	0.0085664
ATP	0.20233	4.1972e-07		ATP	0.73204	0.03518
dGDP	0.2494	1.0076e-06		dGDP	0.65024	0.0093271
E4P	0.13092	7.6008e-07		E4P	0.099223	3.2266e-07
Glu-Gln	0.5153	5.9338e-05		Glu-Gln	0.56511	0.02974
IMP	0.21913	4.1638e-05		IMP	0.1278	0.0051922
NADH	0.0061371	1.825e-07		NADH	0.37246	0.00073919
NADP+	0.75144	0.015452		NADP+	0.60476	0.00092844
UTP	0.16473	2.0577e-06		UTP	0.54725	0.0033302
