# Supplementary material for: Neutrophil metabolomics in severe COVID-19 reveal GAPDH as a suppressor of neutrophil extracellular trap formation
Source: Nat Commun. 2023 May 5;14:2610. doi: 10.1038/s41467-023-37567-w (PMC10162006; doi:10.1038/s41467-023-37567-w)
Supplement: Supplementary file 7 — Source Data [file 41467_2023_37567_MOESM7_ESM.xlsx]

## Sheet: Figure 2
Figure 2b				Figure 2d
Control	Mild	Severe		Control	PMA	HA
2.00638	0.2017	0.809121		1	11.662	13.7577
2.09077	-1.13918	-0.371143		1	7.40071	10.7462
1.18982	-0.498374	0.673142		1	9.67378	3.11577
0.815556	-0.167928	1.86068		1	8.47995	5.00075
-0.557392	1.19778	1.18171		1	4.58897	3.06917
0.770299	1.04503	0.135131		1	6.68618	2.20104
1.26521	-0.480997	0.547246		1	11.4037	7.69484
1.34763	1.55272	1.87147		1	12.6189	6.38073
0.977441	0.335534	0.530099		1	11.2462	12.4499
-0.76307	-0.60471	0.323574		1	15.6007	12.6383
0.203105	2.22019	1.9493		1	23.8718	16.8495
0.382173	0.0420239	3.42236		1	27.3185	17.0208
-0.0539173	0.0947628	1.1589		1	12.5951	8.83347
-1.28102	0.309275	2.20605		1	13.8224	7.7952
0.503089	0.144484	1.39628		1	29.1895	29.6464
0.819441	0.717532	1.1554		1	10.3251	9.7865
-0.570075	0.163013	3.06959		1	29.2827	21.961
-0.514703	0.95057	0.669974		1	32.0406	25.0885
-0.717029	1.33951	-0.199874		1	12.4177	3.3909
	-0.574627	1.92692		1	11.1433	3.2526
	0.645418	1.37481		1	31.0245	15.2611
	0.48412	0.916155		1	35.5742	19.271
	1.35805	-0.352028		1	5.90165	2.93926
	2.29567	3.0621		1	5.83041	3.44557
	-3.05208	1.96289		1	3.44435	1.88728
	1.65126	1.66383		1	4.17933	1.78962
	-0.292545			1	5.64486	4.55485
	1.68778			1	8.30368	4.7892
	0.871483			1	7.90457	5.60074
	0.83013			1	12.0532	7.48717
				1	23.4324	9.90361
				1	39.9632	10.4436
				1	20.1049	3.17471
				1	20.8739	6.85401
				1	13.8078	5.62193
				1	17.0385	10.2907

## Sheet: Figure 3
Figure 3b
	Control					TNF					HA					TNF+HA
G6P m+6	74.7	82.9	79.9	80.9	78.3	77.7	87.9	87.2	82.4	90.3	65.1	62.9	72.5	65.9	67.1	57.1	49.2	67	64.5	65.4
F6P m+6	54.5	69.8	65.7	70.1	62.7	79.7	85	79.1	75.8	83.8	66.6	64.6	63.5	68.9	68	66.5	62.9	66.2	71.5	70.2
FBP m+6	NA	70.2	70.2	74.3	70.1	NA	91.9	91.7	87.1	88	NA	63.7	62.7	68.9	67.2	NA	60.9	67.6	72.3	71.3
DHAP m+3	84.2	88.3	91.8	80.9	86.1	91.5	96.2	95.3	93.4	94.5	80.6	80.5	81	83.7	83.9	79.4	79	83.9	87.4	85
Pyruvate m+3	NA	73.4	79.8	80.3	NA	NA	72.3	88	86.5	NA	NA	30.5	34.7	29.9	NA	NA	32.7	41.1	42.5	NA
	*NA: signal not detected in that sample
Figure 3c
G6P m+6/m+3					F6P m+6/m+3					FBP m+6/m+3
Control	TNF-α	HA	TNF-α+HA		Control	TNF-α	HA	TNF-α+HA		Control	TNF-α	HA	TNF-α+HA
21.9789	17.0129	10.5764	5.93033		10.0792	20.0116	3.88772	3.89803		NA	NA	NA	NA
26.0892	53.5558	7.72135	4.626		17.9745	50.9362	3.57841	3.38738		8.08767	23.274	3.20942	3.08682
16.3412	60.9932	8.93329	6.31684		15.5854	99.4988	3.66394	3.87346		9.2487	19.6973	3.14797	3.61531
19.5391	27.5115	6.85364	7.32373		20.3261	36.9942	4.90092	5.20697		7.03448	14.3343	4.10332	4.90574
12.9892	39.1678	7.50185	6.32944		8.95203	48.1678	4.18577	4.62972		8.58127	13.2656	3.63965	4.22368
										*NA: signal not detected in that sample
Figure 3e
DHAP m+1/m+2			2-/3-PG m+1/m+2			Pyruvate m+1/m+2			Lactate m+1/m+2
Control	TNF-α		Control	TNF-α		Control	TNF-α		Control	TNF-α
0.047846	0		0.0816744	0.003147		0.114621	0.014599		0.108864	0.017089
0.054696	0.008611		0.060668	0		0.023493	0		0.063713	0.019487
0.114383	0		0.067411	0.002555		0.059166	0		0.085119	0.028364
0.046762	0.008294		0.05116	0.002264		0.062342	0		0.072821	0.024231
0.085627	0.013376		0.109375	0.017939		0.093456	0.023368		0.145602	0.041844
Figure 3f
	Control_1	Control_2	Control_3	Control_4	Control_5	TNF-α_1	TNF-α_2	TNF-α_3	TNF-α_4	TNF-α_5
+0	18.6	18.4	38.4	9.4	8.8	26.3	19.1	16.3	32.2	6.1
+1	66.2	72.4	48.9	67.1	68.7	29.2	32.8	37.2	35.4	45.8
+2	8.2	9.2	0	9.9	20.6	21.7	32.4	25.3	15.5	27.5
+3	6.3	0	12.7	10.9	0	14.6	8.3	12.3	13.2	14.5
+4	0.7	0	0	2.5	1.9	8.2	7.3	8.9	3.7	6.1
+5	0	0	0	0	0	0	0	0	0	0
Figure 3g
	Control_1	Control_2	Control_3	Control_4	Control_5	HA_1	HA_2	HA_3	HA_4	HA_5
m+1	3	0.7	1.4	2	2.2	NA	0	0	0	0
m+2	26	29.7	24.1	32.3	23.2	NA	12.8	11.6	8.2	9.6
	*NA: signal not detected in that sample
Figure 3i
	Control_1	Control_2	Control_3	Control_4	Control_5	HA_1	HA_2	HA_3	HA_4	HA_5
+0	10.4	6	8.3	7.8	8.1	18.7	20.7	13.8	22.6	15.6
+1	5.8	9.3	6.1	6.7	10.1	7.7	41.2	16.4	17.7	14.5
+2	73.8	75.1	75.6	75.2	72.4	64.2	28.1	55	43.3	57.3
+3	4	3.3	3.3	3.5	4.8	4.1	6.4	8.8	9.4	7.2
+4	3.8	5	3.8	4.9	3.1	5	3.1	4.7	5.5	4.1
+5	1.2	1.3	2.1	1.8	1.4	0.2	0.4	0.9	1.6	1.2
+6	0.9	0	0.7	0.1	0	0	0	0.2	0	0
Figure 3j
	Control_1	Control_2	Control_3	Control_4	Control_5	HA_1	HA_2	HA_3	HA_4	HA_5
+0	39.3	29.9	34.7	33.9	24.9	53	47.4	51.1	44.8	52.3
+1	3.6	3.3	2.3	2	5.6	4.1	4.4	3.9	6.1	4.8
+2	48	52.7	54.7	48.3	57.3	32	35.1	33.3	33.3	31.9
+3	4.3	5.2	2.8	6.5	4.5	5.6	6.5	6.6	8.1	6.7
+4	4.2	8.5	4.9	7	5.5	4.1	5	3.6	5.8	3.5
+5	0.6	0.4	0.7	2.4	2.3	1.3	1.7	1.5	1.9	0.8
+6	0	0	0	0	0	0	0	0	0	0
Figure 3k
	Control_1	Control_2	Control_3	Control_4	Control_5	HA_1	HA_2	HA_3	HA_4	HA_5
+0	14.3	11.5	10.5	11	8.3	25.3	26	17.9	25.8	21.6
+1	2.6	3.6	3	2.9	4.4	6.6	8.2	7.1	9.9	9.5
+2	76.6	73.9	77.3	75.7	78.4	57.4	52.3	61	45.6	55.2
+3	2.1	3.2	3.3	3.6	3.7	4.5	6.6	7.7	10	7.3
+4	3.3	6.4	4.6	5.1	3.9	4.9	5.1	4.7	6.4	4.9
+5	1.1	1.4	1.3	1.7	1.4	1.3	1.7	1.6	2.4	1.5
+6	0	0	0	0	0	0	0	0	0	0
Figure 3l
	Control_1	Control_2	Control_3	Control_4	Control_5	HA_1	HA_2	HA_3	HA_4	HA_5
+0	18.6	18.4	38.4	9.4	8.8	32.2	48.2	27.7	26.4	30.2
+1	66.2	72.4	48.9	67.1	68.7	40	29.6	37.5	34.9	43.6
+2	8.2	9.2	0	9.9	20.6	17.7	21.3	31.4	30.7	20.7
+3	6.3	0	12.7	10.9	0	7.9	0.7	3.4	6.2	4.9
+4	0.7	0	0	2.5	1.9	2.1	0.2	0	1.8	0.5
+5	0	0	0	0	0	0	0	0	0	0

## Sheet: Figure 4
Figure 4b
TNF-α+fMLF	HA+TNF-α+fMLF
100	0.83
100	0.7
100	0.71
100	0.68
Figure 4d
Control	HA treated
1	21.4
1	5.2
1	3.1
1	5.2
Figure 4e
	Control_1	Control_2	Control_3	Control_4	Control_5	Control_6	Control_7	HA_1	HA_2	HA_3	HA_4	HA_5	HA_6	HA_7
M+0	184613	139290	0	28776.5	41431.4	36841.5	25830.6	104889	454670	114912	1284.26	21402.1	63411	57959.3
M+1	31484.6	29744.9	2759.97	19917.8	2441.23	8356.85	4971.44	11941.4	78213.3	46452.6	5098.03	4126.36	6355.78	8529.84
M+2	2590.53	0	0	4026.76	0	0	0	114.619	19824.3	8337.01	2556.36	1315.14	6164.6	1365.03
M+3	65462.6	5418.17	11329.8	24909.3	0	24069	10347.7	957655	652640	260105	477202	257959	194056	188270
Figure 4g				Figure 4h						Figure 4i
Control	MGO treated				Exp	Superoxide	Total ROS	MitoROS		PMA	-G6PDi	+G6PDi		HA	-G6PDi	+G6PDi
100	5.31			TNFa	1			1			35600	29139			28700	28681
100	5.74				2	1	1	1			40100	34349			23200	29890
100	5.32				3	1	1				32000	29554			22700	28940
100	1.36				4	1		1			38100	33862			23600	21131
100	0.64				5	1	1	1			33100	18197			13500	17845
100	0.79										37212	17819			22475	25595
				TNFa+MGO	1			0.648
					2	0.964029	0.679688	0.781457
					3	1.02985	0.630769			Figure 4j
					4	0.901869		0.859031		PMA	-DPI	+DPI		HA	-DPI	+DPI
					5	0.528415	1.05066	1.23616			35600	3096			28700	40666
											40100	3335			23200	37580
				TNFa+fMLF	1			2.1			32000	3650			22700	41127
					2	1.26619	2.44531	1.51656			38100	3289			23600	39574
					3	2.02239	1.75385				17500	519			7400	11418
					4	1.48131		1.25991			33700	567			8800	10665
					5	1.66301	1.68722	1.5246			45800	2488			7230	27568
											41900	1526			13800	30033
				TNFa+fMLF+MGO	1			0.904			33100	2854			13500	23130
					2	0.992806	0.921875	0.97351			37212	1440			22475	34066
					3	1.1306	0.507692
					4	1.20561		0.940529
					5	0.602193	1.18062	1.29889

## Sheet: Figure 5
Figure 5a			Figure 5b			Figure 5c			Figure 5d			Figure 5e			Figure 5f
HA metabolomics, DHAP			HA metabolomics, FBP			HA metabolomics, F6P			HA metabolomics, Pyruvate			HA metabolomics, Malate			HA metabolomics, NAD+/NADH
Control	HA		Control	HA		Control	HA		Control	HA		Control	HA		Control	HA
0.831	150.874		1.979	134.574		0.724	13.014		0.643	0.32		1.066	0.177		1.08972	240.657
0.834	18.549		0.772	3.278		0.727	2.479		0.416	0.077		0.72	0.599		1.72684	450.707
0.932	39.825		0.676	30.436		1.352	6.124		1.446	0.518		1.333	0.517		0.743575	120.757
1.403	35.577		0.573	16.123		1.197	4.491		1.495	0.298		0.881	0.48		0.670271	291.598
Figure 5g			Figure 5h			Figure 5i
HA metabolomics, E4P			HA metabolomics, S7P			HA metabolomics, PP
Control	HA		Control	HA		Control	HA
1.694	0		0.796	5.947		0.58	1.406
0.877	0		0.884	2.807		0.767	3.44
0.657	0		1.22	5.849		1.372	5.169
0.772	0		1.101	4.886		1.282	4.403
Figure 5k					Figure 5l					Figure 5m					Figure 5n
2DG metabolomics, DHAP					2DG metabolomics, FBP					2DG metabolomics, F6P					2DG metabolomics, 2-/3-PG
Control	2DG	HA	HA+2DG		Control	2DG	HA	HA+2DG		Control	2DG	HA	HA+2DG		Control	2DG	HA	HA+2DG
0.758	0.072	19.928	9.521		0.463	0.462	56.916	13.238		0.793	0.398	5.01	2.208		0.592	0.341	0	0
0.901	0.066	13.3	8.86		1.007	0.487	35.079	15.499		1.092	0.436	3.846	2.298		1.316	0.374	0	0
1.342	0.032	12.22	8.882		1.53	0.242	49.05	14.614		1.115	0.456	3.695	2.313		1.092	0.381	0	0
	0.125		7.037			0.52		17.691			0.405		1.986			0		0
Figure 5o					Figure 5p					Figure 5q					Figure 5r
2DG metabolomics, Pyruvate					2DG metabolomics, NAD+					2DG metabolomics, NADH					2DG metabolomics, ATP
Control	2DG	HA	HA+2DG		Control	2DG	HA	HA+2DG		Control	2DG	HA	HA+2DG		Control	2DG	HA	HA+2DG
1.214	0.267	0.275	0.168		0.986	1.872	9.253	6.796		1.171	0.367	0.001	0		0.887	0.126	0.208	0.085
0.967	0.231	0.263	0.125		1.202	1.958	6.941	6.31		0.991	0.322	0.007	0.001		1.125	0.146	0.195	0.097
0.818	0.175	0.267	0.201		0.812	2.931	6.848	7.11		0.838	0.274	0.002	0.004		0.988	0.188	0.182	0.117
	0.34		0.169			1.292		5.328			0.34		0.002			0.183		0.098

## Sheet: Figure 6
Figure 6a				Figure 6b									Figure 6d
		pH			untreated	HA	HEPES	HEPES + HA	2DG	2DG + HA			cariporide (μM)		control								HA
untreated	1	7.199		1	7.197	7.735	6.991	7.474					0		0	0	0	0	0	0	0	0	0.538	0.558	0.114	0.382	0.597	0.337	0.577	0.471
	2	7.199		2	7.284	7.842	7.074	7.001	7.4	7.655			1				-0.06				0.028	0.099			0.143				0.608	0.599
	3	7.199		3	7.721	7.835	7.692	7.311	7.773	7.772			20				0.01	0.026	0.003	-0.133	-0.065	0.08			0.085	0.558	0.548	0.36	0.596	0.546
	4	7.421		4	7.122	7.504	6.792	7.239	6.934	7.335			50					-0.089	0.013	-0.167	-0.059	-0.234				0.008	0.225	0.164	0.316	0.195
	5	7.299		5	7.284	7.881	6.953	7.616	7.334	7.561			100							-0.212	-0.155	-0.277						-0.132	0.089	-0.039
	6	6.877		6	7.481	7.818	7.213	7.612	7.583	7.723
				7	7.206	7.783	6.88	6.93	7.245	7.571
HA	1	7.2625		8	7.409	7.88	6.723	7.49
	2	7.68533
	3	7.49482
	4	7.607
	5	7.534
	6	7.376
Figure 6e					Figure 6f					Figure 6g					Figure 6h					Figure 6i
Cariporide metabolomics, FBP					Cariporide metabolomics, DHAP					Cariporide metabolomics, Pyruvate					Cariporide metabolomics,NAD+					Cariporide metabolomics, ATP
Control	Cariporide	HA	HA+Cariporide		Control	Cariporide	HA	HA+Cariporide		Control	Cariporide	HA	HA+Cariporide		Control	Cariporide	HA	HA+Cariporide		Control	Cariporide	HA	HA+Cariporide
1.77073	1.20601	23.6141	4.38642		0.80486	0.540429	11.9936	6.23886		1.34299	1.42086	0.299043	0.215772		1.61277	0.691649	7.66662	4.45366		1.73267	0.890933	0.304382	0.098992
0.755577	1.21815	23.1996	10.0377		0.632496	0.796325	12.6269	12.0297		1.13266	1.65445	0.194261	0.290078		1.22874	1.24311	8.24845	6.66302		1.08234	0.505068	0.176577	0.08851
0.670111	0.923172	12.7642	31.3126		0.63152	1.03822	7.87335	11.579		0.904543	1.02406	0.18029	0.180815		1.10546	1.62997	6.0076	8.92611		0.894169	1.02095	0.194084	0.265626
0.98737	0.834177	10.086	57.3513		0.739175	1.05836	7.92179	15.0218		0.754214	0.935967	0.17548	0.189125		1.20021	0.639575	4.96742	9.59551		0.965687	0.895255	0.102058	0.229173
0.56375	1.43749	10.5742	42.7249		1.83864	2.54188	6.88322	11.9364		0.884402	0.940524	0.203085	0.179478		0.479674	0.59492	4.39665	8.29735		0.557591	1.0846	0.089986	0.153969
1.25246	1.62436	52.0607	43.9032		1.35331	2.03708	11.3858	12.3256		0.981193	1.08072	0.163674	0.193146		0.373144	0.588096	7.1117	8.67788		0.767548	0.842285	0.204945	0.141673

## Sheet: Figure S1
Figure S1e				Figure S1f				Figure S1f
Control	Mild	Severe		Control	Mild	Severe		Control	Mild	Severe
3.97418	0.809579	1.09812		1.88852	0.41143	4864		1.10386	0.769195	2060.6
1.18278	0.50856	30.2992		0.251351	0.902929	0.605775		0.556953	0.977303	1.12846
0.438688	0.674033	1.05154		0.298875	0.364071	0.336568		0.552453	0.723218	17.8531
0.274096	1.14589	52.4693		0.269786	658.343	2957.42		0.579844	951.703	836.066
0.49273	1.15887	12.9868		0.23685	3404.97	2744.09		0.429437	7202.74	1632.51
2.84383	1.46968	99.6938		0.460719	0.501035	3723.95		0.903318	0.953714	488.976
0.864592	0.769527	1.71512		0.300395	0.427544	5562.5		0.60989	0.809126	2290.03
1.93792	0.972416	0.222856		0.431176	0.390733	1464.59		0.814554	0.711225	905.347
0.679117	1.49138	0.642948		10.3177	0.425934	0.337488		3.61387	0.814046	0.591866
0.511186	0.640472	15.4037		0.306867	0.357935	6084.78		0.602942	0.748691	3542.96
1.43824	1.28382	2.58526		0.444656	0.825128	0.306191		0.898875	0.785153	0.556288
0.234104	1.50432	90.6134		0.391698	0.480234	3134.52		0.822835	0.91387	1044.72
0.790801	1.03624	1.3273		0.296796	1937.21	630.508		0.568246	759.004	363.778
0.347645	1.80093	1.99891		0.30645	0.497288	2.28172		0.57725	0.93636	42.2934
0.761637	0.983687	30.495		0.3016	0.411333	7445.55		3.81571	0.81483	2379.37
0.545858	1.27547	38.6591		0.677711	0.441626	5.33966		0.630614	1.02455	46.2031
0.555421	2.15263	26.972		0.332377	0.52421	2760.42		0.672761	0.995867	1277.56
0.592345	1.6836	34.008		1.20825	0.517103	0.99476		0.722711	0.958975	0.738274
0.534821	0.760789	15.8412		0.27821	2386.94	94.6578		0.523878	1022.57	210.732
	0.790348	38.8771			2297.42	4284.32			1153.69	1156.57
	0.368325	30.1901			3.29449	5314.1			1.66988	1564.13
	0.453095	109.459			8546.04	0.409634			1854.56	0.859587
	1.19401	0.663004			808.242	0.280916			664.55	6.04917
	0.981582	12.8932			3031.4	6.22597			381.417	349.231
	0.792836	0.556003			213.717	5546.91			79.2135	2873.86
	1.27445	1.58107			0.397752	81.8675			0.71195	545.888
	0.558908				0.401577				1.51622
	1.28802				0.468336				3.86031
	0.716443				1318.01				1105.4
	0.678824				0.656746				1.91771

## Sheet: Figure S2
Figure S2c
Histidine				Carnosine				Anserine				β-Alanine				Dihydrouracil				Uracil
Control	Mild	Severe		Control	Mild	Severe		Control	Mild	Severe		Control	Mild	Severe		Control	Mild	Severe		Control	Mild	Severe
1.27108	0.207203	0.677328		0.559472	0.39739	0.042271		0.005545	0.585542	0.005803		0.573602	0.948649	2.18961		1.51591	0.729869	0.21126		2.60393	0.708043	4.61486
3.44758	0.175861	0.102265		0.282535	0.461055	0.326421		0.342758	1.32533	0.006954		0.364957	1.56086	1.37885		0.280002	0.609273	1.22895		0.603454	17.6144	1.65317
0.287298	0.212427	0.138601		1.73632	0.831131	0.064332		0.764087	0.473877	0.005557		1.84766	0.976226	3.3313		0.671816	1.49921	0.504167		0.391897	4.40264	1.33729
1.07606	0.18805	0.776576		2.01638	1.44145	0.330709		0.004781	0.688294	0.00731		0.987257	0.62324	3.00589		0.929354	0.826107	1.37015		0.576895	0.733567	3.54553
0.403959	1.23799	0.717375		1.25686	1.38511	1.70517		2.54231	0.58244	0.008551		0.932103	1.94694	4.28547		0.975398	0.829928	2.60236		0.196171	2.07959	0.959315
0.802694	0.562408	0.55022		0.92211	1.52345	0.064264		2.4781	0.686913	0.005955		1.08653	1.91384	1.85869		1.02642	0.574852	1.43265		5.02368	3.75918	1.56606
0.605938	0.139597	0.605938		0.857685	0.437918	0.640946		0.031763	0.005917	0.005009		0.650817	0.948649	2.98383		0.290404	0.820207	1.98934		0.637713	2.7511	0.440031
1.37555	0.351723	0.611162		0.426104	1.21269	0.366988		0.009433	0.55081	0.006949		0.860403	5.31133	6.45302		1.41747	1.70645	1.47951		1.15587	1.0618	1.75595
0.426595	0.313416	0.195015		0.594006	0.695837	0.834926		1.41877	0.007561	0.093197		2.1841	4.87561	3.73393		0.896845	0.942163	2.06766		0.530551	0.932264	1.24224
0.353464	0.084052	0.99945		0.656644	0.498061	0.733469		1.68486	0.111613	0.006925		0.656333	3.46367	3.60707		0.931534	0.878919	2.15652		0.358487	1.01461	1.15648
4.52713	0.771353	0.612903		1.01648	0.908084	0.565769		0.260966	0.514749	0.004607		0.976226	1.27406	2.58121		0.471043	0.893949	1.40254		0.449199	1.01811	2.80629
1.13526	0.351723	0.398735		0.818442	0.53951	0.261245		0.910702	0.277054	0.007038		1.5388	2.98383	4.98592		1.12886	1.31305	1.59546		0.407503	1.13902	1.10583
0.652951	0.203721	0.105667		0.671355	0.43246	0.780372		0.595636	0.005094	0.013379		0.494886	1.15823	0.650817		1.08121	0.608865	0.570663		0.334853	3.89658	2.68136
0.468383	0.806177	0.497984		0.503631	0.010096	1.60447		0.733071	0.007647	0.124932		1.5388	1.11963	6.39787		1.69342	1.38821	1.7988		1.06695	7.83514	0.482263
0.524102	0.203721	0.901943		0.714213	0.543816	1.39242		0.98618	0.077074	0.008361		0.694941	0.987257	5.09072		1.54086	1.02199	2.43001		0.545878	6.84095	1.05799
0.390029	0.447489	0.971591		1.9631	0.244864	0.468554		2.73857	0.961784	0.010543		1.0755	2.64739	9.04526		0.911342	1.34202	3.47437		0.470407	3.69601	1.33632
0.36217	0.484054	0.50669		0.631711	0.067309	0.182845		0.510341	0.050987	0.006628		0.865918	3.48573	2.48745		1.34963	1.55413	2.21212		0.528808	0.340116	0.462919
0.592009	0.484054	0.193273		2.28164	1.36224	0.303184		1.11785	0.081061	0.006638		0.915557	4.90871	2.79079		0.681874	1.43089	1.4921		0.785956	1.41201	0.974427
0.297746	1.02905	0.673845		1.0913	0.08623	1.54592		1.86427	0.176723	0.006098		0.75561	1.64911	7.39064		1.2066	0.858052	2.64298		2.33179	7.57502	3.77199
	0.17412	0.26118			1.40801	1.75849			0.034803	0.004688			1.54431	3.32027			0.467152	1.86001			3.91783	0.321955
	0.193273	0.774835			0.600689	0.918956			0.054574	0.04135			1.48364	9.26587			0.553731	2.46426			0.648046	7.61819
	0.31864	0.875825			0.124542	1.04677			0.157805	0.007409			0.876949	3.18239			0.225767	1.70873			11.0403	1.26938
	0.233321	0.179344			0.107085	0.156988			0.050026	0.005833			1.50571	1.13617			1.04409	2.085			1.73814	0.863521
	0.557185	0.221133			0.51178	0.446063			0.184796	0.006318			3.2596	3.34785			1.01426	2.32653			1.20898	1.15494
	0.471866	0.52062			0.163476	0.206425			0.098109	0.007061			0.601179	2.54812			2.4806	2.21375			5.8125	1.21799
	0.447489	0.713893			0.104325	0.639546			0.008575	0.005033			0.838341	1.0369			0.891881	1.51523			1.3792	1.27436
	0.138144				0.220373				1.06073				1.42297				0.88801				12.8797
	0.407441				4.01446				0.010307				2.59775				0.619109				1.72303
	0.600715				0.793183				0.058789				0.948649				0.673345				6.16978
	0.282075				0.248319				0.618786				0.55154				1.37942				5.68614

## Sheet: Figure S3
Figure S3b				Figure S3c				Figure S3d				Figure S3e				Figure S3f					Figure S3g
Thioproline				Ophthalmate				Methylguanine				Ascorbate in plasma				Ascorbate in plasma_Vc supplement group separated					Ascorbate in neutrophils
Control	Mild	Severe		Control	Mild	Severe		Control	Mild	Severe		Control	Mild	Severe		Control	Mild	Severe			Control	Mild	Severe
0.479996	0.231546	0.074023		0.749159	0.780193	3.36542		1.18906	0.562065	5.00332		19.75	46.14	23.37		19.75	46.14	23.37			0.335	0.09	0.205
2.67953	3.66635	0.080622		0.476189	1.55893	3.88607		0.504219	0.276133	56.5504		43.7	14.14	15.62		43.7	14.14	15.62			0.2975	0.04	0.0575
0.849257	0.689849	0.081682		1.17848	0.801709	1.74303		1.55843	1.5594	1.31472		42.22	18.78	6.6		42.22	18.78	6.6			0.4895	0.155	0.04
0.483477	0.740403	0.092765		0.626218	1.05814	5.3672		1.07197	0.022776	15.197		34.33	30.55	19.74		34.33	30.55	19.74			0.03675	0.0025	0.51
0.971406	0.351243	0.096011		1.64443	0.967362	1.80887		0.43483	7.58903	4.7157		56.29	38.81	16.72		56.29	38.81	16.72			0.37925	0.2375	0.435
0.398498	0.409908	0.340152		1.5421	1.06507	2.23679		0.707271	3.20054	13.5892		26.32	3.26	24.64		26.32	3.26	24.64			0.08425	0.2075	0.11
0.470786	0.285998	0.217575		0.495987	1.7207	0.764057		0.768036	0.313046	13.4979		46.77	28.56	9.75		46.77		9.75	28.56		0.1075	0.1575	0.6425
0.14943	0.308083	0.036096		1.91832	1.07681	1.45522		1.01009	0.609887	6.37614		35.02	20.67	45.07		35.02	20.67	45.07			0.1675	0.0425	0.1375
0.175222	0.101702	0.069127		1.3056	2.01045	1.97554		0.96673	3.10789	8.08814		47.16	26.03	8.44		47.16	26.03	8.44			0.1675	0.1225	0.2425
1.06867	0.244181	0.210039		1.29589	1.01976	1.51168		1.17375	3.31747	10.2548		39.06	29.97	36.31		39.06	29.97	36.31			0.1975	0.0225	0.0975
6.33854	0.195376	0.039757		0.226221	1.14773	1.48965		0.201162	1.48953	1.1525		55.41	10.97	23.52		55.41	10.97	23.52			0.3675	0.4175	0.1375
0.287089	0.16526	0.045541		0.803316	1.43825	8.80271		1.63832	3.20049	15.1235		48.42	15.71	8.54		48.42	15.71	8.54			0.1525	0.2825	0.105
0.384524	0.209366	0.04361		0.369405	1.49011	1.43198		0.015288	0.250401	0.052279		68.22	39.96	12.91		68.22	39.96	12.91			0.1825	0.0025	0.0025
0.466909	0.069225	0.007116		1.28238	4.65789	0.898686		0.453125	0.64137	12.269			40.23	13.88			40.23	13.88			0.21	0.245	0.1
1.1102	0.376292	0.078663		0.676965	1.99321	3.04817		4.73339	0.125492	9.97905			5.22	35.96			5.22	35.96			0.6425	0.0025	0.2675
0.521665	0.229713	0.048576		0.844341	1.24888	2.66953		1.08295	0.589898	12.4814			30.37	12.94			30.37	12.94			0.4075	0.0325	0.065
1.17419	0.12104	0.071091		0.975989	2.71898	2.1224		0.66955	1.27322	10.5026			8.41	23.76			8.41	23.76			0.155	0.08	0.1425
0.807358	0.191166	0.114798		1.28238	1.21159	1.80269		0.8055	1.23429	3.58842			18.35	28.36			18.35	28.36			0.2575	0.1325	0.0125
0.183246	0.357339	0.097756		1.30662	1.96277	1.3255		0.016307	2.12341	77.9637			14.35	32.49			14.35	32.49			0.3675	0.27	0.07575
	0.945256	0.105			1.94805	5.68658			2.3569	0.993383			56.9	63.93			56.9		63.93			0.275	0.217
	0.143567	0.048364			1.50592	3.79083			1.19504	16.0842			44.04	9.63			44.04	9.63				0.075	0.1075
	0.627081	0.163753			2.79428	2.58928			1.65945	13.7714			38.37	5.6			38.37	5.6				0.53	0.269
	0.192795	0.293523			1.34736	1.35126			0.177254	6.5785			37.78	35.77			37.78	35.77				0.0125	0.005
	0.054567	0.087598			3.44758	2.18487			2.62339	5.38935			36.23	19.24			36.23	19.24				0.045	0.145
	0.199022	0.040891			4.60321	1.90666			0.022895	6.30795			46.49	35.3			46.49		35.3			0.0025	0.1225
	0.069887	0.290873			2.38815	2.05878			0.714858	4.83741			44.12	12.2			44.12	12.2				0.025	0.2
	0.334835				2.86216				0.677776				31.11	33.97			31.11	33.97				0.0025
	0.020808				1.63992				0.895797				28.01				28.01		28.01			0.0025
	0.113728				2.75788				21.1424				55.09				55.09		55.09			0.16
	0.319085				5.5345				27.4733				18.72				18.72					0.23
													51.25						51.25			0.1125
													4.95				4.95					0.01
													29.7				29.7					0.015
													81.46						81.46			0.0025
													44.49				44.49
													39.8				39.8
													53.74						53.74
													44.72				44.72

## Sheet: Figure S5
Figure S5a
DHAP
	Control_1	Control_2	Control_3	Control_4	Control_5	TNF-α_1	TNF-α_2	TNF-α_3	TNF-α_4	TNF-α_5
m+1	2.8	3.2	5.3	2.2	5	0	0.4	0	0.4	0.6
m+2	57.6	59	46.7	48	58.5	50.1	47.8	49.7	47.3	47.9
Figure S5b
2-/3-PG
	Control_1	Control_2	Control_3	Control_4	Control_5	TNF-α_1	TNF-α_2	TNF-α_3	TNF-α_4	TNF-α_5
m+1	2.7	2.4	1.8	1.6	2.7	0.2	0	0.1	0.1	0.7
m+2	33.1	39.4	26.8	31.2	24.9	49.1	45.9	42	42.1	39.7
Figure S5c
Pyruvate
	Control_1	Control_2	Control_3	Control_4	Control_5	TNF-α_1	TNF-α_2	TNF-α_3	TNF-α_4	TNF-α_5
m+1	3	0.7	1.4	2	2.2	0.5	0	0	0	0.8
m+2	26	29.7	24.1	32.3	23.2	31.5	35.2	35.9	36	35.4
Figure S5d
Lactate
	Control_1	Control_2	Control_3	Control_4	Control_5	TNF-α_1	TNF-α_2	TNF-α_3	TNF-α_4	TNF-α_5
m+1	2.2	1.9	1.4	1.9	3	0.6	0.7	1.1	0.8	1.4
m+2	20.1	30	16.8	26.2	20.8	36.1	38	39.8	33.6	34.6
Figure S5e
PP
	Control_1	Control_2	Control_3	Control_4	Control_5	TNF-α_1	TNF-α_2	TNF-α_3	TNF-α_4	TNF-α_5	HA_1	HA_2	HA_3	HA_4	HA_5	HA+TNF-α_1	HA+TNF-α_2	HA+TNF-α_3	HA+TNF-α_4	HA+TNF-α_5
m+0	7	15.8	0	0	0	24.6	15.7	0	1.4	0	10.3	6.7	0	0	0	5.6	8.8	2.4	0	0
m+1	0	0	5.1	0	0.7	0	0	0	0	0	1	0	0	0	0.2	0.4	0.9	0.4	0.5	0.3
m+2	2.2	0	2	2.3	2.3	0.7	0	0	0	2.7	7.2	8.7	6.4	9.3	9.6	8.7	7.9	7.9	2.1	9
m+3	3.5	0	2.9	2.1	0.6	6.7	5	3.5	19	0.6	15.3	13	6	16.4	13.7	11.1	19	11.5	7	13.1
m+4	0.4	0	0	0	0	0.1	0	0	0	0	9.8	10.3	2.1	0.5	9.4	8.9	11.8	1	1.1	7.4
m+5	86.9	84.2	89.9	95.5	96.4	67.9	79.3	96.5	79.6	96.7	56.4	61.2	85.5	73.8	67.2	65.4	51.6	76.8	89.2	70.2
Figure S5f
S7P
	Control_1	Control_2	Control_3	Control_4	Control_5	TNF-α_1	TNF-α_2	TNF-α_3	TNF-α_4	TNF-α_5	HA_1	HA_2	HA_3	HA_4	HA_5	HA+TNF-α_1	HA+TNF-α_2	HA+TNF-α_3	HA+TNF-α_4	HA+TNF-α_5
m+0	8.6	4.6	5.8	1	0.4	4.6	3.4	0.9	6	0	2.4	1.8	1.5	2.1	1.4	2	1.4	1	1.3	1.2
m+1	2.9	0	0	0	0	0.5	0	0	0	0	1.8	1.7	1.5	1.6	1.5	2.2	2.2	1.7	1.5	1.5
m+2	7	2	0.4	2.7	7	2.9	0.6	0	1.2	0	1.2	1.3	0.7	0.9	0.9	1.3	1.4	0.5	0.4	1
m+3	7.1	2.6	0.4	1	4.3	3	0.7	0	2.4	0	3.4	3.4	3.6	2.6	3.2	3.8	3.8	3.6	2.8	3.1
m+4	7.1	5.2	6.2	5.3	8.8	4	2.2	0	1	0.4	15.8	17.4	17.5	14.5	16.1	15.8	17.9	16	13.2	15.2
m+5	10.5	6.3	11.2	5.5	11.8	8.7	3.4	4.9	8.3	2.5	4.8	5.3	4.7	4.9	5.3	4.5	5.5	5.2	4	4.1
m+6	9.5	10	9.1	8.2	14.9	6.8	3.5	0	0	0	8.2	8.5	7.8	7.7	6.9	7.7	8.3	7.6	7.7	6.8
m+7	47.4	69.3	67	76.1	52.8	69.4	86.1	94.2	81.1	97.1	62.5	60.5	62.6	65.7	64.7	62.6	59.4	64.5	69.2	66.9
Figure S5g
6PGA_1,213C-glucose tracing
	Control_1	Control_2	Control_3	Control_4	Control_5	HA_1	HA_2	HA_3	HA_4	HA_5
m+0	10.7	4.1	4	8.3	6.1	NA	24	13.4	21	17.5
m+1	3.3	7	5	6.3	10.1	NA	41.2	10.2	21	13
m+2	83.1	82	88.3	79.3	79	NA	27.8	65.1	34.2	66.9
m+3	1.7	2.3	0	3.4	2.1	NA	4.4	4.4	16.2	0
m+4	1.3	3.7	2.2	2.4	2.6	NA	2.5	6	7.5	2.6
m+5	0	0.9	0.6	0.3	0.2	NA	0	1	0	0
m+6	0	0	0	0	0	NA	0	0	0	0
						*NA: signal not detected in that sample
Figure S5h
6PGA_U13C-glucose tracing
	Control_1	Control_2	Control_3	Control_4	Control_5	HA_1	HA_2	HA_3	HA_4	HA_5
m+0	NA	3.3	2.4	2.4	1.3	NA	0	0	1.2	1.7
m+1	NA	0.8	0.5	0	1.4	NA	0	0	0	0
m+2	NA	1.6	1.7	0	0.8	NA	0	0	0	0
m+3	NA	3.4	2.7	2.2	4.6	NA	6.7	0	7.5	7.1
m+4	NA	3.6	1.2	1.7	3.1	NA	4.3	0	5.1	6.4
m+5	NA	28.9	6.6	3.7	6.9	NA	8.6	24.1	22.1	5.9
m+6	NA	58.5	84.9	90.1	81.9	NA	80.4	75.9	64.1	78.9
	*NA: signal not detected in that sample
Figure S5i
6PG_U13C-glucose tracing
	Control_1	Control_2	Control_3	Control_4	Control_5	HA_1	HA_2	HA_3	HA_4	HA_5
m+0	9.9	4	4.7	4	3	7	3.6	3	4	3.5
m+1	1.5	1.8	1.7	1	1.7	0.7	1	1.1	1.8	0.9
m+2	1.3	2.3	2.1	1.7	3	0	2.8	2.3	3.3	1.8
m+3	5.5	4.2	6.2	5.1	7.1	3.8	8.2	7.9	9.2	7.9
m+4	2.5	3.9	3.9	3.6	5	0	6.7	5.7	6.9	5.6
m+5	9.1	30.4	11.1	7.9	7.5	3	13.4	17.7	22.3	9.1
m+6	70.3	53.4	70.3	76.8	72.7	85.5	64.2	62.3	52.5	71.3
Figure S5j					Figure S5k					Figure S5l
G6P overall labelling					F6P overall labelling					PP overall labelling
Control	TNF-α	HA	HA+TNF-α		Control	TNF-α	HA	HA+TNF-α		Control	TNF-α	HA	HA+TNF-α
86.7	94	83.5	82.4		69.8	92.4	94.2	94.7		93	75.4	89.7	94.4
92.5	94.1	86.2	79.6		77.3	89.5	93.8	95		84.2	84.3	93.3	91.2
92.8	92.2	91.7	93.6		73.4	80.3	91	94.5		NA	NA	NA	NA
91.6	92.9	90.7	89.8		75.4	81.4	94.1	95.3		100	98.6	100	100
95.5	95.6	91	93.5		81.9	87.6	93.4	95.5		100	100	100	100
										*NA: signal not detected in that sample

## Sheet: Figure S7
Figure S7b						Figure S7c						Figure S7d
F6P						FBP						DHAP
Control	HA-10μM	IA-50μM	HA-100μM	IA-500μM		Control	HA-10μM	IA-50μM	HA-100μM	IA-500μM		Control	HA-10μM	IA-50μM	HA-100μM	IA-500μM
0.945654	1.36438	7.481	12.7255	17.2402		0.616158	1.59755	62.5912	112.864	126.588		0.546424	6.03469	30.0091	45.4677	42.7006
1.01506	1.2021	9.30743	12.5429	17.8813		0.511519	1.88914	101.319	140.461	122.208		0.490051	5.60687	38.7709	47.7318	47.3266
0.953954	1.22539	4.46212	10.3032	15.4448		1.20271	1.09124	29.4373	105.069	108.164		0.559242	2.45721	28.0409	46.8879	50.9942
1.08763	1.11697	4.90704	9.4791	18.7293		1.10613	0.902484	37.49	93.0805	181.274		0.515879	2.26227	30.4649	41.6555	62.9181
0.829681	2.21584	4.1459	10.9816	16.475		1.17092	2.27395	42.4793	114.435	51.3007		1.68451	9.42507	35.6259	55.0776	59.5262
1.16802	2.60255	3.95657	11.2987			1.39257	4.50453	39.3698	97.1941			2.2039	14.5998	31.8779	59.8317
Figure S7e						Figure S7f						Figure S7g
2-/3-PG						Lactate						NAD+
Control	HA-10μM	IA-50μM	HA-100μM	IA-500μM		Control	HA-10μM	IA-50μM	HA-100μM	IA-500μM		Control	HA-10μM	IA-50μM	HA-100μM	IA-500μM
0.809159	0.58454	0	0	0		1.01336	0.899276	0.250336	0.315968	0.154561		1.21512	3.6867	3.28372	4.15207	4.09609
0.629801	1.00875	0	0	0		0.860645	0.81384	0.372406	0.207335	0.0823		1.60775	3.32033	3.55159	4.04543	3.46105
0.265226	1.2212	0	0.080008	0		1.20941	0.745703	0.24091	0.215259	1.05972		1.23192	2.13325	2.61435	3.76014	3.75987
0.548111	1.13489	0	0	0		1.01442	0.612268	0.308606	0.221329	0.149286		1.34455	2.32855	2.70643	3.41315	4.26489
1.9581	0.667112	0.018214	0	0		0.849279	0.583584	0.426477	0.314711	0.125438		0.309201	1.73719	1.70226	2.73809	2.52741
1.7896	0.279419	0	0			1.05288	0.672671	0.389159	0.432527			0.291466	1.98107	1.47444	2.66789
Figure S7h						Figure S7i						Figure S7j
NADH						S7P						E4P
Control	HA-10μM	IA-50μM	HA-100μM	IA-500μM		Control	HA-10μM	IA-50μM	HA-100μM	IA-500μM		Control	HA-10μM	IA-50μM	HA-100μM	IA-500μM
0.961867	0.557589	0	0	0		0.982394	0.774915	11.5636	26.2194	22.1064		0.774595	0.044066	0	0	0
1.04581	0.681554	0.006786	0	0.007007		0.840423	0.814897	14.1429	24.9008	23.2588		0.840097	0	0	0	0
0.728109	0.643231	0	0.018411	0		1.0111	0.927173	5.70164	18.7818	17.7033		0.654589	0.137557	0	0	0
0.827043	0.525696	0	0	0		1.00399	0.842699	6.15351	16.76	21.0767		0.925907	0.125364	0	0	0
1.04584	0.251684	0.014958	0	0		1.02229	1.45654	4.94359	17.5497	15.8635		1.42865	0	0	0	0
1.39133	0.175527	0.027726	0			1.1398	1.56211	4.83152	18.8661			1.37616	0	0	0
Figure S7k						Figure S7l
PP						ATP
Control	HA-10μM	IA-50μM	HA-100μM	IA-500μM		Control	HA-10μM	IA-50μM	HA-100μM	IA-500μM
0.854662	1.47295	2.29302	3.6902	2.63552		1.14993	0.907851	0.194763	0.184269	0.038807
0.654454	1.40359	2.42488	3.80877	2.64129		1.00625	1.03791	0.237287	0.203996	0.038081
0.862477	1.58655	2.31183	5.69494	2.09573		0.856972	1.11967	0.255533	0.230825	0.04541
0.946527	1.34666	2.58282	4.49667	2.33829		1.12491	1.05297	0.336407	0.211583	0.058136
1.2817	2.52694	2.27147	5.64815	3.49657		0.682059	0.69665	0.243136	0.191519	0.031619
1.40018	3.39961	2.18704	6.32837			1.17988	0.685421	0.262024	0.191806

[truncated: 3 more sheets: Figure S8, Figure S9, Figure S10]
